# Supplementary material for: The Megophthalmidia (Diptera, Mycetophilidae) of North America including eight new species
Source: Zookeys. 2014 Mar 7;(386):29–83. doi: 10.3897/zookeys.386.6913 (PMC3970064; doi:10.3897/zookeys.386.6913)
Supplement: XML Treatment for Megophthalmidia browni [file zookeys.386.6913-treatment1.xml]

<!DOCTYPE tp:taxon-treatment
  PUBLIC "-//TaxonX//DTD Taxonomic Treatment Publishing DTD v0 20100105//EN" "tax-treatment-NSO.dtd">
<tp:taxon-treatment xmlns:tp="http://www.plazi.org/taxpub"><tp:treatment-meta><mixed-citation publication-type="journal"><person-group><name><surname>Kerr</surname><given-names>Peter H.</given-names></name></person-group><article-title>The <italic>Megophthalmidia</italic> (Diptera, Mycetophilidae) of North America including eight new species</article-title><source>Zookeys</source><day>7</day><month>3</month><year>2014</year><volume>2014</volume><issue>386</issue><fpage>29</fpage><lpage>83</lpage><pub-id pub-id-type="doi">10.3897/zookeys.386.6913</pub-id></mixed-citation></tp:treatment-meta><tp:nomenclature><tp:taxon-name>
                        <tp:taxon-name-part taxon-name-part-type="genus">Megophthalmidia</tp:taxon-name-part>
                        <tp:taxon-name-part taxon-name-part-type="species">browni</tp:taxon-name-part>
                        <object-id xmlns:xlink="http://www.w3.org/1999/xlink" content-type="zoobank" xlink:type="simple">http://zoobank.org/D35852D1-4B12-4360-8565-54AC77009DE3</object-id>
                        <object-id xmlns:xlink="http://www.w3.org/1999/xlink" xlink:type="simple">http://species-id.net/wiki/Megophthalmidia_browni</object-id>
                    </tp:taxon-name><tp:taxon-status xmlns:xlink="http://www.w3.org/1999/xlink" xlink:type="simple">sp. n.</tp:taxon-status><xref ref-type="fig" rid="F1">Figs 1</xref><xref ref-type="fig" rid="F2"/><xref ref-type="fig" rid="F3"/><xref ref-type="fig" rid="F4">–10</xref></tp:nomenclature><tp:treatment-sec sec-type="Type material"><title>Type material.</title><p>Holotype: ♂, “USA: CA: Santa Barbara Co., UC Sedgwick Reserve, Malaise, 34.6853°N,-120.0461°W, 1–5.ii.2005 M. Caterino CSCA12L353” / “HOLOTYPE 12K450, <italic><tp:taxon-name>Megophthalmidia browni</tp:taxon-name></italic> ♂, Kerr, 2014” [red label]. Deposited in CSCA, mounted on gray point, complete specimen in good condition (<xref ref-type="fig" rid="F1">Fig. 1</xref>).</p><!--PageBreak--><p>Paratypes (all bearing a blue paratype label): ♂, “USA: CA: Los Angeles Co., Brentwood <named-content xmlns:xlink="http://www.w3.org/1999/xlink" content-type="dwc:verbatimCoordinates" xlink:type="simple">34.07°N, 118.49°W</named-content>, 2–20.iii.2008 M. Schulman, MT, backyard garden CSCA08L642” [CSCA; locality <xref ref-type="fig" rid="F43">Fig. 105</xref>, specimen # 12J952 (dissected, <xref ref-type="fig" rid="F2">Figs 2</xref>-<xref ref-type="fig" rid="F4">10</xref>)]; ♂, “USA: CA: Los Angeles Co., Brentwood <named-content xmlns:xlink="http://www.w3.org/1999/xlink" content-type="dwc:verbatimCoordinates" xlink:type="simple">34.07°N, 118.49°W</named-content>, 20.iii–9.iv.2008 M. Schulman, MT, backyard garden CSCA08L640” [CSCA; specimen # 09E060].</p><p>Additional material examined: 3 ♂♂, “MEX. Baja Calif. Norte, Arr. Santo Domingo, 5.7mi E. Hamilton Ranch / dam site, 18–IV–1963, H.B. Leech, P.H. Arnaud, Jr.” [CAS; one specimen dissected, specimen # 13M591].</p></tp:treatment-sec><tp:treatment-sec sec-type="Diagnosis"><title>Diagnosis.</title><!--PageBreak--><p><italic><tp:taxon-name>Megophthalmidia browni</tp:taxon-name></italic> sp. n. is most similar to <italic><tp:taxon-name>Megophthalmidia lenimenta</tp:taxon-name></italic> sp. n. having epandria that have a medial furrow and central notch, with slender apical processes. In <italic><tp:taxon-name>Megophthalmidia browni</tp:taxon-name></italic>, the apical epandrial processes are longer (<xref ref-type="fig" rid="F2">Fig. 2</xref>) than in <italic><tp:taxon-name>Megophthalmidia lenimenta</tp:taxon-name></italic> (<xref ref-type="fig" rid="F10">Fig. 22</xref>), but differences between the species are more obvious in the aedeagal morphology. <italic><tp:taxon-name>Megophthalmidia browni</tp:taxon-name></italic> bears a recurved aedeagal fork (<xref ref-type="fig" rid="F4">Fig. 8</xref>) whereas in <italic><tp:taxon-name>Megophthalmidia lenimenta</tp:taxon-name></italic>, this structure is lacking (<xref ref-type="fig" rid="F12">Fig. 28</xref>). <italic><tp:taxon-name>Megophthalmidia browni</tp:taxon-name></italic> may be distinguished from <italic><tp:taxon-name>Megophthalmidia ignea</tp:taxon-name></italic> and<italic><tp:taxon-name>Megophthalmidia perignea</tp:taxon-name></italic> by the shape of the apical epandrial processes (narrow elongate, as opposed to shortened) and from <italic><tp:taxon-name>Megophthalmidia mckibbeni</tp:taxon-name></italic> by the distinctive invagination of the apical epandrial processes at their base and the presence of a dorsally-reflexed bifurcation of the aedeagal fork (absent in <italic><tp:taxon-name>Megophthalmidia mckibbeni</tp:taxon-name></italic>). The aedeagal complex of <italic><tp:taxon-name>Megophthalmidia browni</tp:taxon-name></italic> displays bifurcating tines of approximately the same width, in which the shorter fork is directed anteriorly (<xref ref-type="fig" rid="F4">Fig. 8</xref>).</p></tp:treatment-sec><tp:treatment-sec sec-type="Description"><title>Description.</title><p>Male. Body length: 2.7–2.8, 2.1 [2.7] mm (n=2). Wing length: 2.6–2.8, 2.7 [2.8] mm (n=3).</p><p><italic>Coloration</italic> (<xref ref-type="fig" rid="F1">Fig. 1</xref>). Head dark brown; antennal scape dark brown, pedicel brown or bearing some cream-color or pale yellow, and flagellomeres brown; face dark brown, clypeus and labrum brown to dark brown; palps and labellum cream-colored to pale yellow (palpomeres 1 and 2 usually slightly darker than others, palpomere 2 with light patch where sensilla present). Thorax brown to dark brown throughout, except at the anterolateral margin of the dorsum and dorsal pronotal area, where it is cream-colored or pale yellow; scutum setae golden brown to dark brown. Coxae clearly lighter in color than thorax, cream-colored to pale yellow; femora cream-colored to light brown throughout (except sometimes slightly brown at dorsal apex); tibiae and tarsi cream-colored to pale yellow, with densely-arranged dark brown setae; hind tibial comb yellowish, preceded by 0–3 (usually 3) dark brown setae. Wing hyaline without markings, wing veins brown; haltere stem and knob white to cream-colored. Abdominal segments light brown to brown, darker laterally. Terminalia light brown to brown.</p><fig id="F1" position="float" orientation="portrait"><label>Figure 1.</label><caption><p><italic><tp:taxon-name>Megophthalmidia browni</tp:taxon-name></italic> sp. n., habitus [holotype male, # 12K450; female unknown]. Scale bar = 1 mm.</p></caption><graphic xmlns:xlink="http://www.w3.org/1999/xlink" xlink:href="ZooKeys-386-029-g001.jpg" position="float" orientation="portrait" xlink:type="simple"/></fig><!--PageBreak--><!--PageBreak--><p><italic>Head</italic>. Ocelli slightly raised, median ocellus in line with anterior margin of lateral ocelli, median ocellus approx. 0.5× size of lateral ocelli; lateral ocellus located approx. 2× diameter of ocellus from eye margin, separated from median ocellus by approx. 2.3–2.8× its own diameter. Eyes with microsetae, which are approximately as long as width of facet. Frons microtrichose, without setae, flattened. Antennal length 1.4–1.6, 1.5 [1.6] mm (n=3). Face clearly longer than wide, setose; clypeus and labrum microtrichose, without setae. Palpus with four palpomeres; palpomere 1 oblong, without setae; other palpomeres with brown setae; palpomere 2 bearing small pocket of sensilla; palpomere 1 length longer than or subequal in length to palpomere 2; palpomere 3 length shorter than combined length of palpomeres 1 and 2; palpomere 4 subequal in length to combined length of palpomeres 2 and 3.</p><p><italic>Thorax</italic>. Dorsum with evenly-distributed, short, appressed setae, bearing longer setae only along lateral and posterior margins. Antepronotum, proepisternum, and laterotergite bearing setae; remaining lateral thoracic sclerites bare. Costal wing vein extends beyond R<sub>5</sub>, approx. two-thirds distance between R<sub>5</sub> and M<sub>1</sub>; R<sub>1</sub> approximately the same length as r-m or slightly longer; cubital fork proximad of r-m base (as in <italic><tp:taxon-name>Megophthalmidia occidentalis</tp:taxon-name></italic>, <xref ref-type="fig" rid="F22">Fig. 52</xref>); R<sub>1</sub>, M<sub>1</sub>, M<sub>2</sub>, CuA<sub>1</sub>, and CuA<sub>2</sub> with setae on upper surface (lacking setae on M<sub>1</sub> + M<sub>2</sub>). Wing veins A1 and CuP absent.</p><p><italic>Male genitalia</italic> (<xref ref-type="fig" rid="F2">Figs 2</xref><xref ref-type="fig" rid="F3">–</xref><xref ref-type="fig" rid="F4">10</xref>). Epandrium dorsal surface with clear medial depression, where setae are lacking; posterior margin narrowly emarginate at center (<xref ref-type="fig" rid="F2">Fig. 4</xref>). Posterior processes of epandrium elongate, approx. 5–6× longer than wide, separated at base by approx. 1× width of process, length of setae at base of epandrial processes 2–3× width of process, bare along most of length (<xref ref-type="fig" rid="F2">Figs 2</xref>, <xref ref-type="fig" rid="F2">3</xref>). Gonocoxites as in <xref ref-type="fig" rid="F3">Figs 5–7</xref>. Aedeagal fork bifurcated into elongated tines of similar width; shorter tine recurved to point anteriorly, longer tine curved outward (<xref ref-type="fig" rid="F4">Figs 8–10</xref>).</p><fig id="F2" position="float" orientation="portrait"><label>Figures 2–4.</label><caption><p><italic><tp:taxon-name>Megophthalmidia browni</tp:taxon-name></italic> sp. n., male epandrium [paratype, # 12J952] <bold>2</bold> Lateral view <bold>3</bold> Posterior view <bold>4</bold> Dorsal view. Scale bar = 0.1 mm. Abbreviations: <bold>ael</bold> apical epandrial lobe.</p></caption><graphic xmlns:xlink="http://www.w3.org/1999/xlink" xlink:href="ZooKeys-386-029-g002.jpg" position="float" orientation="portrait" xlink:type="simple"/></fig><fig id="F3" position="float" orientation="portrait"><label>Figures 5–7.</label><caption><p><italic><tp:taxon-name>Megophthalmidia browni</tp:taxon-name></italic> sp. n., male hypandrium [paratype, # 12J952] <bold>5</bold> Lateral view <bold>6</bold> Dorsal view <bold>7</bold> Ventral view. Scale bar = 0.1 mm.</p></caption><graphic xmlns:xlink="http://www.w3.org/1999/xlink" xlink:href="ZooKeys-386-029-g003.jpg" position="float" orientation="portrait" xlink:type="simple"/></fig><fig id="F4" position="float" orientation="portrait"><label>Figures 8–10.</label><caption><p><italic><tp:taxon-name>Megophthalmidia browni</tp:taxon-name></italic> sp. n., male aedeagus [paratype, # 12J952] <bold>8</bold> Lateral view <bold>9</bold> Dorsal view <bold>10</bold> Posterior view. Scale bar = 0.1 mm. Abbreviations: <bold>urt</bold> upward recurved tine.</p></caption><graphic xmlns:xlink="http://www.w3.org/1999/xlink" xlink:href="ZooKeys-386-029-g004.jpg" position="float" orientation="portrait" xlink:type="simple"/></fig><p>Female unknown.</p></tp:treatment-sec><tp:treatment-sec sec-type="Etymology"><title>Etymology.</title><p>The species epithet “browni” is a noun in the genitive case, named in honor of Brian V. Brown, friend, colleague, mentor, and Curator, Natural History Museum of Los Angeles County.</p><!--PageBreak--></tp:treatment-sec><tp:treatment-sec><!--Section generated to contain objects referenced in tp:taxon-treatment.--><fig id="F43" position="float" orientation="portrait"><label>Figures 103–108.</label><caption><p><italic><tp:taxon-name>Megophthalmidia</tp:taxon-name></italic> localities, with locality lot numbers in brackets <bold>103</bold> Annadel State Park [07LOT029] <bold>104</bold> Indian Grinding Rock State Historical Park [07LOT096] <bold>105</bold> Backyard garden, Brentwood, CA [CSCA08L642] (Photo courtesy of B.V. Brown) <bold>106</bold> Lone Pine Canyon, Wrightwood, CA [CDFA2005-008] (Photo courtesy of S.L. Winterton) <bold>107</bold> Point Reyes National Seashore [CSCA12L022] <bold>108</bold> University of California McLaughlin Natural Reserve [CSCA10L050].</p></caption><graphic xmlns:xlink="http://www.w3.org/1999/xlink" xlink:href="ZooKeys-386-029-g043.jpg" position="float" orientation="portrait" xlink:type="simple"/></fig><fig id="F10" position="float" orientation="portrait"><label>Figures 22–24.</label><caption><p><italic><tp:taxon-name>Megophthalmidia lenimenta</tp:taxon-name></italic> sp. n., male epandrium [paratype, # 13M317] <bold>22</bold> Lateral view <bold>23</bold> Posterior view <bold>24</bold> Dorsal view. Scale bar = 0.1 mm.</p></caption><graphic xmlns:xlink="http://www.w3.org/1999/xlink" xlink:href="ZooKeys-386-029-g010.jpg" position="float" orientation="portrait" xlink:type="simple"/></fig><fig id="F12" position="float" orientation="portrait"><label>Figures 28–30.</label><caption><p><italic><tp:taxon-name>Megophthalmidia lenimenta</tp:taxon-name></italic> sp. n., male aedeagus [paratype, # 13M317] <bold>28</bold> Lateral view <bold>29</bold> Dorsal view <bold>30</bold> Posterior view. Scale bar = 0.1 mm.</p></caption><graphic xmlns:xlink="http://www.w3.org/1999/xlink" xlink:href="ZooKeys-386-029-g012.jpg" position="float" orientation="portrait" xlink:type="simple"/></fig><fig id="F22" position="float" orientation="portrait"><label>Figure 52.</label><caption><p><italic><tp:taxon-name>Megophthalmidia occidentalis</tp:taxon-name></italic> Johannsen, wing [male, # 13M284]. Scale bar = 1 mm.</p></caption><graphic xmlns:xlink="http://www.w3.org/1999/xlink" xlink:href="ZooKeys-386-029-g022.jpg" position="float" orientation="portrait" xlink:type="simple"/></fig></tp:treatment-sec></tp:taxon-treatment>
