# Supplementary material for: The Megophthalmidia (Diptera, Mycetophilidae) of North America including eight new species
Source: Zookeys. 2014 Mar 7;(386):29–83. doi: 10.3897/zookeys.386.6913 (PMC3970064; doi:10.3897/zookeys.386.6913)
Supplement: XML Treatment for Megophthalmidia ignea [file zookeys.386.6913-treatment2.xml]

<!DOCTYPE tp:taxon-treatment
  PUBLIC "-//TaxonX//DTD Taxonomic Treatment Publishing DTD v0 20100105//EN" "tax-treatment-NSO.dtd">
<tp:taxon-treatment xmlns:tp="http://www.plazi.org/taxpub"><tp:treatment-meta><mixed-citation publication-type="journal"><person-group><name><surname>Kerr</surname><given-names>Peter H.</given-names></name></person-group><article-title>The <italic>Megophthalmidia</italic> (Diptera, Mycetophilidae) of North America including eight new species</article-title><source>Zookeys</source><day>7</day><month>3</month><year>2014</year><volume>2014</volume><issue>386</issue><fpage>29</fpage><lpage>83</lpage><pub-id pub-id-type="doi">10.3897/zookeys.386.6913</pub-id></mixed-citation></tp:treatment-meta><tp:nomenclature><tp:taxon-name>
                        <tp:taxon-name-part taxon-name-part-type="genus">Megophthalmidia</tp:taxon-name-part>
                        <tp:taxon-name-part taxon-name-part-type="species">ignea</tp:taxon-name-part>
                        <object-id xmlns:xlink="http://www.w3.org/1999/xlink" content-type="zoobank" xlink:type="simple">http://zoobank.org/0A125C12-EFB9-47BF-8F71-A70C946E365C</object-id>
                        <object-id xmlns:xlink="http://www.w3.org/1999/xlink" xlink:type="simple">http://species-id.net/wiki/Megophthalmidia_ignea</object-id>
                    </tp:taxon-name><tp:taxon-status xmlns:xlink="http://www.w3.org/1999/xlink" xlink:type="simple">sp. n.</tp:taxon-status><xref ref-type="fig" rid="F5">Figs 11</xref><xref ref-type="fig" rid="F6"/><xref ref-type="fig" rid="F7"/><xref ref-type="fig" rid="F8">–20</xref></tp:nomenclature><tp:treatment-sec sec-type="Type material"><title>Type material.</title><p>Holotype: ♂, “USA: CA: San Bernardino Co., 4 km SE Wrightwood, Lone Pine Canyon, <named-content xmlns:xlink="http://www.w3.org/1999/xlink" content-type="dwc:verbatimCoordinates" xlink:type="simple">34°19.03'N, 117°34.93'W</named-content>, elev. 5388’, 21–28.v.2005, S.L. Winterton &amp; A.R. Cline, Malaise CDFA2005-008” / “HOLOTYPE 12J949, <italic><tp:taxon-name>Megophthalmidia ignea</tp:taxon-name></italic> ♂, Kerr, 2014” [red label]. Deposited in CSCA, mounted on gray point, missing hind left leg and mid right leg, otherwise in good condition; specimen dissected, terminalia preserved in glycerol in glass genitalia vial pinned beneath specimen. See <xref ref-type="fig" rid="F43">Fig. 106</xref> for image of type locality.</p><p>Paratypes (all bearing a blue paratype label): ♂, “USA: CA: Los Angeles Co., 13kmNW Wrightwood, Largo Vista Rd., <named-content xmlns:xlink="http://www.w3.org/1999/xlink" content-type="dwc:verbatimCoordinates" xlink:type="simple">34°25.32'N, 117°46.06'W</named-content>; elev. 6516’, 21–28.v.2005, S.L. Winterton &amp; A.R. Cline, Malaise in dry wash, CDFA2005-001” [CSCA; specimen # 12J388 (<xref ref-type="fig" rid="F5">Fig. 11</xref>)]; 3 ♂♂, “USA: CA: San Bernardino Co., SBNF: W. of Barton Flats, MT, 34.1677°N,-116.9146°W, 23–31.v.2004 M. Caterino CSCA12L335” [CSCA; specimen numbers 12K356, 13M304, and 13M319 (dissected)]; ♂, “USA: CA: San Bernardino Co. 4 km SE Wrightwood. Lone Pine Canyon, MT 34.317167° -117.582167°, elev. 5388’ 23–25.v.2009 S.L. Winterton CSCA09L313” [CSCA; specimen # 09C893 (<xref ref-type="fig" rid="F6">Figs 12</xref><xref ref-type="fig" rid="F7">–</xref><xref ref-type="fig" rid="F8">20</xref>)].</p></tp:treatment-sec><tp:treatment-sec sec-type="Diagnosis"><title>Diagnosis.</title><p><italic><tp:taxon-name>Megophthalmidia ignea</tp:taxon-name></italic> sp. n. may be confused with Nearctic congeners that also have a brown thorax contrasting against cream-colored tibia. Among these, it is similar to <italic><tp:taxon-name>Megophthalmidia browni</tp:taxon-name></italic> sp. n. and <italic><tp:taxon-name>Megophthalmidia mckibbeni</tp:taxon-name></italic> sp. n. but may be distinguished from these species by the shape and setation of the apical epandrial processes (<xref ref-type="fig" rid="F6">Figs 12</xref>, <xref ref-type="fig" rid="F6">13</xref>); shortened and bare, as opposed to elongate in <italic><tp:taxon-name>Megophthalmidia browni</tp:taxon-name></italic> and setose in <italic><tp:taxon-name>Megophthalmidia mckibbeni</tp:taxon-name></italic>). Among congeners, however, it most resembles <italic><tp:taxon-name>Megophthalmidia perignea</tp:taxon-name></italic>, even in the general shape of the aedeagal complex. Most characteristically, the short aedeagal tine of <italic><tp:taxon-name>Megophthalmidia ignea</tp:taxon-name></italic> is very thick at its base, distinguishing itself from its sister taxon (<xref ref-type="fig" rid="F8">Fig. 19</xref>). Also, in <italic><tp:taxon-name>Megophthalmidia ignea</tp:taxon-name></italic>, the apical epandrial processes are longer and more slender (<xref ref-type="fig" rid="F6">Figs 12</xref>, <xref ref-type="fig" rid="F6">13</xref>) than in <italic><tp:taxon-name>Megophthalmidia perignea</tp:taxon-name></italic> (<xref ref-type="fig" rid="F27">Figs 63</xref>, <xref ref-type="fig" rid="F27">64</xref>).</p></tp:treatment-sec><tp:treatment-sec sec-type="Description"><title>Description.</title><p>Male. Body length: 2.6–2.9, 2.8 [n/a] mm (n=4). Wing length: 2.5–2.9, 2.7 [2.9] mm (n=5).</p><!--PageBreak--><!--PageBreak--><p><italic>Coloration</italic> (<xref ref-type="fig" rid="F5">Fig. 11</xref>). Head dark brown; antennal scape dark brown, pedicel and flagellomeres brown; face dark brown, clypeus and labrum brown to dark brown; palps and labellum cream-colored to pale yellow (palpomeres 1–3 usually slightly darker than others, palpomere 2 with light patch where sensilla present). Thorax brown to dark brown throughout, except at the anterolateral margin of the dorsum and dorsal apronotal area, where it may be narrowly cream-colored or pale yellow; scutum setae golden brown to dark brown. Coxae clearly lighter in color than thorax, cream-colored to pale yellow; femora cream-colored to light brown throughout (sometimes slightly brown at dorsal apex), dark brown at apical margin; tibiae and tarsi cream-colored to pale yellow, with densely-arranged dark brown setae; hind tibial comb yellowish, preceded by 0–3 (usually 3) dark brown setae. Wing hyaline without markings, wing veins brown; haltere stem and knob white to cream-colored. Abdominal segments concolorous brown. Terminalia light brown to brown.</p><fig id="F5" position="float" orientation="portrait"><label>Figure 11.</label><caption><p><italic><tp:taxon-name>Megophthalmidia ignea</tp:taxon-name></italic> sp. n., habitus [paratype male, # 12J388; female unknown]. Scale bar = 1 mm.</p></caption><graphic xmlns:xlink="http://www.w3.org/1999/xlink" xlink:href="ZooKeys-386-029-g005.jpg" position="float" orientation="portrait" xlink:type="simple"/></fig><!--PageBreak--><p><italic>Head</italic>. Ocelli slightly raised, median ocellus in line with anterior margin of lateral ocelli, median ocellus approx. 0.3×–0.5× size of lateral ocelli; lateral ocellus located approx. 2× diameter of ocellus from eye margin, separated from median ocellus by approx. 2.2× its own diameter. Eyes with microsetae, which are approximately as long as width of facet. Frons microtrichose, without setae, flattened. Antennal length 0.9–1.3, 1.1 [1.3] mm (n=5). Face clearly longer than wide, setose; clypeus and labrum microtrichose, without setae. Palpus with four palpomeres; palpomere 1 oblong, without setae; other palpomeres with brown setae; palpomere 2 bearing small pocket of sensilla; palpomere 1 length longer than or subequal in length to palpomere 2; palpomere 3 approx. same length as combined length of palpomeres 1 and 2; palpomere 4 subequal or slightly shorter in length to combined length of palpomeres 2 and 3.</p><p><italic>Thorax</italic>. Dorsum with evenly-distributed, short, appressed setae, bearing longer setae only along lateral and posterior margins. Antepronotum, proepisternum, and laterotergite bearing setae; remaining lateral thoracic sclerites bare. Costal wing vein extends beyond R<sub>5</sub>, approx. three-fifths distance between R<sub>5</sub> and M<sub>1</sub>; R<sub>1</sub> approximately the same length as r-m or slightly longer; cubital fork below or proximad of r-m base (as in <italic><tp:taxon-name>Megophthalmidia occidentalis</tp:taxon-name></italic>, <xref ref-type="fig" rid="F22">Fig. 52</xref>); R<sub>1</sub>, M<sub>1</sub>, M<sub>2</sub>, CuA<sub>1</sub>, and CuA<sub>2</sub> with setae on upper surface (lacking setae on M<sub>1</sub> + M<sub>2</sub>). Wing veins A1 and CuP absent.</p><p><italic>Male genitalia</italic> (<xref ref-type="fig" rid="F6">Figs 12</xref><xref ref-type="fig" rid="F7">–</xref><xref ref-type="fig" rid="F8">20</xref>). In some specimens, terminalia distinctly procumbent. Posterior margin of epandrium broadly emarginate at center (<xref ref-type="fig" rid="F6">Fig. 14</xref>). Posterior processes of epandrium relatively short, approx. 2.5× longer than wide, separated at base by approx. 1.75× width of process; bare (<xref ref-type="fig" rid="F6">Figs 12</xref>, <xref ref-type="fig" rid="F6">13</xref>). Gonocoxites as in <xref ref-type="fig" rid="F7">Figs 15–17</xref>. Aedeagal fork bifurcated into tines; shorter tine noticeably thickened (2–3× wider than paired tine at base), both tines pointed outward apically (<xref ref-type="fig" rid="F8">Fig. 19</xref>).</p><fig id="F6" position="float" orientation="portrait"><label>Figures 12–14.</label><caption><p><italic><tp:taxon-name>Megophthalmidia ignea</tp:taxon-name></italic> sp. n., male epandrium [paratype, # 09C893] <bold>12</bold> Lateral view <bold>13</bold> Posterior view <bold>14</bold> Dorsal view. Scale bar = 0.1 mm. Abbreviations: <bold>ael</bold> apical epandrial lobe.</p></caption><graphic xmlns:xlink="http://www.w3.org/1999/xlink" xlink:href="ZooKeys-386-029-g006.jpg" position="float" orientation="portrait" xlink:type="simple"/></fig><fig id="F7" position="float" orientation="portrait"><label>Figures 15–17.</label><caption><p><italic><tp:taxon-name>Megophthalmidia ignea</tp:taxon-name></italic> sp. n., male hypandrium [paratype, # 09C893] <bold>15</bold> Lateral view <bold>16</bold> Dorsal view <bold>17</bold> Ventral view. Scale bar = 0.1 mm.</p></caption><graphic xmlns:xlink="http://www.w3.org/1999/xlink" xlink:href="ZooKeys-386-029-g007.jpg" position="float" orientation="portrait" xlink:type="simple"/></fig><fig id="F8" position="float" orientation="portrait"><label>Figures 18–20.</label><caption><p><italic><tp:taxon-name>Megophthalmidia ignea</tp:taxon-name></italic> sp. n., male aedeagus [paratype, # 09C893] 1<bold>8</bold> Lateral view <bold>19</bold> Dorsal view <bold>20</bold> Posterior view. Scale bar = 0.1 mm.</p></caption><graphic xmlns:xlink="http://www.w3.org/1999/xlink" xlink:href="ZooKeys-386-029-g008.jpg" position="float" orientation="portrait" xlink:type="simple"/></fig><p>Female unknown.</p></tp:treatment-sec><tp:treatment-sec sec-type="Etymology"><title>Etymology.</title><p>The species epithet “ignea” is an adjective, derived for the Latin word for “fiery” in reference to the typical chaparral habitat of this species, whose ecology is shaped by fire.</p><!--PageBreak--></tp:treatment-sec><tp:treatment-sec><!--Section generated to contain objects referenced in tp:taxon-treatment.--><fig id="F43" position="float" orientation="portrait"><label>Figures 103–108.</label><caption><p><italic><tp:taxon-name>Megophthalmidia</tp:taxon-name></italic> localities, with locality lot numbers in brackets <bold>103</bold> Annadel State Park [07LOT029] <bold>104</bold> Indian Grinding Rock State Historical Park [07LOT096] <bold>105</bold> Backyard garden, Brentwood, CA [CSCA08L642] (Photo courtesy of B.V. Brown) <bold>106</bold> Lone Pine Canyon, Wrightwood, CA [CDFA2005-008] (Photo courtesy of S.L. Winterton) <bold>107</bold> Point Reyes National Seashore [CSCA12L022] <bold>108</bold> University of California McLaughlin Natural Reserve [CSCA10L050].</p></caption><graphic xmlns:xlink="http://www.w3.org/1999/xlink" xlink:href="ZooKeys-386-029-g043.jpg" position="float" orientation="portrait" xlink:type="simple"/></fig><fig id="F27" position="float" orientation="portrait"><label>Figures 63–65.</label><caption><p><italic><tp:taxon-name>Megophthalmidia perignea</tp:taxon-name></italic> sp. n., male epandrium [paratype, # 13M587] <bold>63</bold> Lateral view <bold>64</bold> Posterior view <bold>65</bold> Dorsal view. Scale bar = 0.1 mm.</p></caption><graphic xmlns:xlink="http://www.w3.org/1999/xlink" xlink:href="ZooKeys-386-029-g027.jpg" position="float" orientation="portrait" xlink:type="simple"/></fig><fig id="F22" position="float" orientation="portrait"><label>Figure 52.</label><caption><p><italic><tp:taxon-name>Megophthalmidia occidentalis</tp:taxon-name></italic> Johannsen, wing [male, # 13M284]. Scale bar = 1 mm.</p></caption><graphic xmlns:xlink="http://www.w3.org/1999/xlink" xlink:href="ZooKeys-386-029-g022.jpg" position="float" orientation="portrait" xlink:type="simple"/></fig></tp:treatment-sec></tp:taxon-treatment>
