# Supplementary material for: The Megophthalmidia (Diptera, Mycetophilidae) of North America including eight new species
Source: Zookeys. 2014 Mar 7;(386):29–83. doi: 10.3897/zookeys.386.6913 (PMC3970064; doi:10.3897/zookeys.386.6913)
Supplement: XML Treatment for Megophthalmidia lenimenta [file zookeys.386.6913-treatment3.xml]

<!DOCTYPE tp:taxon-treatment
  PUBLIC "-//TaxonX//DTD Taxonomic Treatment Publishing DTD v0 20100105//EN" "tax-treatment-NSO.dtd">
<tp:taxon-treatment xmlns:tp="http://www.plazi.org/taxpub"><tp:treatment-meta><mixed-citation publication-type="journal"><person-group><name><surname>Kerr</surname><given-names>Peter H.</given-names></name></person-group><article-title>The <italic>Megophthalmidia</italic> (Diptera, Mycetophilidae) of North America including eight new species</article-title><source>Zookeys</source><day>7</day><month>3</month><year>2014</year><volume>2014</volume><issue>386</issue><fpage>29</fpage><lpage>83</lpage><pub-id pub-id-type="doi">10.3897/zookeys.386.6913</pub-id></mixed-citation></tp:treatment-meta><tp:nomenclature><tp:taxon-name>
                        <tp:taxon-name-part taxon-name-part-type="genus">Megophthalmidia</tp:taxon-name-part>
                        <tp:taxon-name-part taxon-name-part-type="species">lenimenta</tp:taxon-name-part>
                        <object-id xmlns:xlink="http://www.w3.org/1999/xlink" content-type="zoobank" xlink:type="simple">http://zoobank.org/65C644B7-D627-41F2-96F8-464E57B062E5</object-id>
                        <object-id xmlns:xlink="http://www.w3.org/1999/xlink" xlink:type="simple">http://species-id.net/wiki/Megophthalmidia_lenimenta</object-id>
                    </tp:taxon-name><tp:taxon-status xmlns:xlink="http://www.w3.org/1999/xlink" xlink:type="simple">sp. n.</tp:taxon-status><xref ref-type="fig" rid="F9">Figs 21</xref><xref ref-type="fig" rid="F10"/><xref ref-type="fig" rid="F11"/><xref ref-type="fig" rid="F12">–30</xref></tp:nomenclature><tp:treatment-sec sec-type="Type material"><title>Type material.</title><p>Holotype: “USA: CA: Yolo Co., McLaughlin NR, Clover Valley, Oak grassland, MT#1, <named-content xmlns:xlink="http://www.w3.org/1999/xlink" content-type="dwc:verbatimCoordinates" xlink:type="simple">38.8400°N, 122.3451°W</named-content>, 500masl, 24.iii–29.iv.2010 P. H. Kerr &amp; C. E. Koehler, CSCA10L050” / “HOLOTYPE 13M302, <italic><tp:taxon-name>Megophthalmidia lenimenta</tp:taxon-name></italic> ♂, Kerr, 2014” [red label]. Deposited in CSCA, mounted on gray point, complete specimen (<xref ref-type="fig" rid="F9">Fig. 21</xref>). See <xref ref-type="fig" rid="F43">Fig. 108</xref> for image of type locality.</p><p>Paratypes (all bearing a blue paratype label): 3 ♂♂, 2♀♀, same locality as holotype [Locality <xref ref-type="fig" rid="F43">Fig. 108</xref>; SBNM # 13M283 (♂); CSCA 13M317 (dissected ♂; <xref ref-type="fig" rid="F10">Figs 22</xref>–<xref ref-type="fig" rid="F12">30</xref>), 13M337 (♂),13M338 (♀), 13M339 (♀; <xref ref-type="fig" rid="F9">Fig. 21</xref>)]; 3 ♂♂, ♀ “USA: CA: Yolo Co., McLaughlin NR, Clover Valley, Oak grassland, MT#1, <named-content xmlns:xlink="http://www.w3.org/1999/xlink" content-type="dwc:verbatimCoordinates" xlink:type="simple">38.8400°N, 122.3451°W</named-content>, 500masl, 29.iv–9.vi.2010 P. H. Kerr &amp; C.E. Koehler, 10L187” [LACM # 11H156 (♂); CSCA numbers 13M303 (♂, dissected), 13M340 (♂), and 13M342 (♀)].</p><p>Additional material examined: 2 ♂♂, “USA: CALIFORNIA, Stanislaus County, Del Puerto Canyon, Frank Raines Park / ca 1120’, 3–IV–70, Paul H. Arnaud, Jr., Collector” [CAS; one specimen dissected, #13M588].</p></tp:treatment-sec><tp:treatment-sec sec-type="Diagnosis"><title>Diagnosis.</title><p><italic><tp:taxon-name>Megophthalmidia lenimenta</tp:taxon-name></italic> sp. n. may be confused with several Nearctic congeners that also have a brown thorax. Among these, it is probably most similar to <italic><tp:taxon-name>Megophthalmidia browni</tp:taxon-name></italic> sp. n. on account of both species having epandria with a medial notch along the posterior margin, a medial depression, and elongated posterior processes. In <italic><tp:taxon-name>Megophthalmidia lenimenta</tp:taxon-name></italic>, one aedeagal tine is very reduced/undeveloped, only slightly longer than wide (<xref ref-type="fig" rid="F12">Fig. 29</xref>; whereas in <italic><tp:taxon-name>Megophthalmidia browni</tp:taxon-name></italic> both tines are many times longer than wide (<xref ref-type="fig" rid="F4">Fig. 9</xref>)). Among other Nearctic congeners with elongate posterior epandrial processes, including <italic><tp:taxon-name>Megophthalmidia browni</tp:taxon-name></italic>, <italic><tp:taxon-name>Megophthalmidia lenimenta</tp:taxon-name></italic> is also distinguished by having length of dorsomedial epandrial surface at least half the length of epandrium (<xref ref-type="fig" rid="F10">Fig. 24</xref>).</p></tp:treatment-sec><tp:treatment-sec sec-type="Description"><title>Description.</title><p>Male. Body length: 2.4–3.1, 2.8 [n/a] mm (n=5). Wing length: 2.6–2.9, 2.8 [2.9] mm (n=7).</p><p><italic>Coloration</italic> (<xref ref-type="fig" rid="F9">Fig. 21</xref>). Male. Head dark brown; antennal scape brown or dark brown, pedicel and flagellomeres brown; face dark brown, clypeus and labrum brown to dark brown; palps and labellum cream-colored to pale yellow (palpomeres 1–3 usually slightly darker than others, palpomere 2 with light patch where sensilla present). Thorax brown to dark brown throughout; scutum setae brown. Coxae lighter in color than thorax, cream-colored to light brown, sometimes with area at base somewhat darker in color, fore coxa slightly lighter in color than mid- and hind coxa; femora cream colored to light brown, becoming gradually darker dorsoapically on mid- and hind femora; tibiae light brown, tarsi light brown to brown; hind tibial comb yellowish, preceded by 0–3 (usually 3) dark brown setae. Wing hyaline without markings, wing veins brown; haltere stem and knob white to cream-colored. Abdominal segments concolorous brown to dark brown. Terminalia brown.</p><fig id="F9" position="float" orientation="portrait"><label>Figure 21.</label><caption><p><italic><tp:taxon-name>Megophthalmidia lenimenta</tp:taxon-name></italic> sp. n., habitus [holotype male above, # 13M302; female below, # 13M339]. Scale bar = 1 mm.</p></caption><graphic xmlns:xlink="http://www.w3.org/1999/xlink" xlink:href="ZooKeys-386-029-g009.jpg" position="float" orientation="portrait" xlink:type="simple"/></fig><!--PageBreak--><!--PageBreak--><p><italic>Head</italic>. Ocelli slightly raised, median ocellus in line with anterior margin of lateral ocelli, median ocellus approx. 0.3–0.5× size of lateral ocelli; lateral ocellus located approx. 2× diameter of ocellus from eye margin, separated from median ocellus by approx. 1.9–2× its own diameter. Eyes with microsetae, which are approximately as long as width of facet. Frons microtrichose, without setae, flattened. Antennal length 1.3–1.7, 1.6 [1.5] mm (n=7). Face clearly longer than wide, setose; clypeus and labrum microtrichose, without setae. Palpus with four palpomeres; palpomere 1 oblong-triangular, without setae; other palpomeres with brown setae; palpomere 2 bearing small pocket of sensilla; palpomere 1 length longer than or subequal in length to palpomere 2; palpomere 3 length subequal to or slightly shorter than combined length of palpomeres 1 and 2; palpomere 4 length 0.7–1× combined lengths of palpomeres 1–3.</p><p><italic>Thorax</italic>. Antepronotum, proepisternum, and laterotergite bearing setae; remaining lateral thoracic sclerites bare. Dorsum with evenly-distributed, short, appressed setae, bearing longer setae only along lateral and posterior margins. Costal wing vein extends beyond R<sub>5</sub>, approx. two-thirds distance between R<sub>5</sub> and M<sub>1</sub>; R<sub>1</sub> longer than r-m; cubital fork proximad of r-m base (as in <italic><tp:taxon-name>Megophthalmidia occidentalis</tp:taxon-name></italic>, <xref ref-type="fig" rid="F22">Fig. 52</xref>); R<sub>1</sub>, M<sub>1</sub>, M<sub>2</sub>, CuA<sub>1</sub>, and CuA<sub>2</sub> with setae on upper surface (lacking setae on M<sub>1</sub> + M<sub>2</sub>). Wing veins A1 and CuP absent.</p><!--PageBreak--><p><italic>Male genitalia</italic> (<xref ref-type="fig" rid="F10">Figs 22</xref><xref ref-type="fig" rid="F11">–</xref><xref ref-type="fig" rid="F12">30</xref>). Epandrium dorsal surface with clear medial depression, where setae are lacking; posterior margin narrowly emarginate at center (<xref ref-type="fig" rid="F10">Fig. 24</xref>). Posterior processes of epandrium elongate, approx. 4–5× longer than narrowest width near base, separated at base by approx. 0.8× narrowest width of process, length of setae at base of epandrial processes 2–3× width of process, bare along most of length (<xref ref-type="fig" rid="F10">Figs 22</xref>, <xref ref-type="fig" rid="F10">23</xref>). Gonocoxites as in <xref ref-type="fig" rid="F11">Figs 25–27</xref>. Adeagal fork uneven; one tine a mere nub, the other, elongate, gently s-curved, and pointed outward (<xref ref-type="fig" rid="F12">Fig. 29</xref>).</p><fig id="F10" position="float" orientation="portrait"><label>Figures 22–24.</label><caption><p><italic><tp:taxon-name>Megophthalmidia lenimenta</tp:taxon-name></italic> sp. n., male epandrium [paratype, # 13M317] <bold>22</bold> Lateral view <bold>23</bold> Posterior view <bold>24</bold> Dorsal view. Scale bar = 0.1 mm.</p></caption><graphic xmlns:xlink="http://www.w3.org/1999/xlink" xlink:href="ZooKeys-386-029-g010.jpg" position="float" orientation="portrait" xlink:type="simple"/></fig><fig id="F11" position="float" orientation="portrait"><label>Figures 25–27.</label><caption><p><italic><tp:taxon-name>Megophthalmidia lenimenta</tp:taxon-name></italic> sp. n., male hypandrium [paratype, # 13M317] <bold>25</bold> Lateral view <bold>26</bold> Dorsal view <bold>27</bold> Ventral view. Scale bar = 0.1 mm.</p></caption><graphic xmlns:xlink="http://www.w3.org/1999/xlink" xlink:href="ZooKeys-386-029-g011.jpg" position="float" orientation="portrait" xlink:type="simple"/></fig><fig id="F12" position="float" orientation="portrait"><label>Figures 28–30.</label><caption><p><italic><tp:taxon-name>Megophthalmidia lenimenta</tp:taxon-name></italic> sp. n., male aedeagus [paratype, # 13M317] <bold>28</bold> Lateral view <bold>29</bold> Dorsal view <bold>30</bold> Posterior view. Scale bar = 0.1 mm.</p></caption><graphic xmlns:xlink="http://www.w3.org/1999/xlink" xlink:href="ZooKeys-386-029-g012.jpg" position="float" orientation="portrait" xlink:type="simple"/></fig><p>Female. Body length: 2.6–3.1, 2.9 mm (n=3). Antennal length 1.0–1.1, 1.1 mm (n=3). Wing length: 2.6–3.2, 3.0 mm (n=3).</p><p><italic>Coloration</italic> (<xref ref-type="fig" rid="F9">Fig. 21</xref>). Noticeably darker in color throughout body; abdominal segments 8–10 orange-brown to brown, brown along margins; cerci light brown to brown.</p><p><italic>Head and thorax</italic>. Same as male, except palpomere 4 appx. length of palpomeres 1–3.</p><!--PageBreak--></tp:treatment-sec><tp:treatment-sec sec-type="Etymology"><title>Etymology.</title><p>The species epithet “lenimenta” is an adjective, derived from the Latin word for remedy/melioration/reclamation. This name is given in thanks to the preservation efforts of Sylvia Mclaughlin and the University of California Donald and Sylvia Mclaughlin Reserve staff, including Cathy Koehler, and the Homestake Mining Company.</p></tp:treatment-sec><tp:treatment-sec><!--Section generated to contain objects referenced in tp:taxon-treatment.--><fig id="F43" position="float" orientation="portrait"><label>Figures 103–108.</label><caption><p><italic><tp:taxon-name>Megophthalmidia</tp:taxon-name></italic> localities, with locality lot numbers in brackets <bold>103</bold> Annadel State Park [07LOT029] <bold>104</bold> Indian Grinding Rock State Historical Park [07LOT096] <bold>105</bold> Backyard garden, Brentwood, CA [CSCA08L642] (Photo courtesy of B.V. Brown) <bold>106</bold> Lone Pine Canyon, Wrightwood, CA [CDFA2005-008] (Photo courtesy of S.L. Winterton) <bold>107</bold> Point Reyes National Seashore [CSCA12L022] <bold>108</bold> University of California McLaughlin Natural Reserve [CSCA10L050].</p></caption><graphic xmlns:xlink="http://www.w3.org/1999/xlink" xlink:href="ZooKeys-386-029-g043.jpg" position="float" orientation="portrait" xlink:type="simple"/></fig><fig id="F4" position="float" orientation="portrait"><label>Figures 8–10.</label><caption><p><italic><tp:taxon-name>Megophthalmidia browni</tp:taxon-name></italic> sp. n., male aedeagus [paratype, # 12J952] <bold>8</bold> Lateral view <bold>9</bold> Dorsal view <bold>10</bold> Posterior view. Scale bar = 0.1 mm. Abbreviations: <bold>urt</bold> upward recurved tine.</p></caption><graphic xmlns:xlink="http://www.w3.org/1999/xlink" xlink:href="ZooKeys-386-029-g004.jpg" position="float" orientation="portrait" xlink:type="simple"/></fig><fig id="F22" position="float" orientation="portrait"><label>Figure 52.</label><caption><p><italic><tp:taxon-name>Megophthalmidia occidentalis</tp:taxon-name></italic> Johannsen, wing [male, # 13M284]. Scale bar = 1 mm.</p></caption><graphic xmlns:xlink="http://www.w3.org/1999/xlink" xlink:href="ZooKeys-386-029-g022.jpg" position="float" orientation="portrait" xlink:type="simple"/></fig></tp:treatment-sec></tp:taxon-treatment>
