# Supplementary material for: The Megophthalmidia (Diptera, Mycetophilidae) of North America including eight new species
Source: Zookeys. 2014 Mar 7;(386):29–83. doi: 10.3897/zookeys.386.6913 (PMC3970064; doi:10.3897/zookeys.386.6913)
Supplement: XML Treatment for Megophthalmidia mckibbeni [file zookeys.386.6913-treatment4.xml]

<!DOCTYPE tp:taxon-treatment
  PUBLIC "-//TaxonX//DTD Taxonomic Treatment Publishing DTD v0 20100105//EN" "tax-treatment-NSO.dtd">
<tp:taxon-treatment xmlns:tp="http://www.plazi.org/taxpub"><tp:treatment-meta><mixed-citation publication-type="journal"><person-group><name><surname>Kerr</surname><given-names>Peter H.</given-names></name></person-group><article-title>The <italic>Megophthalmidia</italic> (Diptera, Mycetophilidae) of North America including eight new species</article-title><source>Zookeys</source><day>7</day><month>3</month><year>2014</year><volume>2014</volume><issue>386</issue><fpage>29</fpage><lpage>83</lpage><pub-id pub-id-type="doi">10.3897/zookeys.386.6913</pub-id></mixed-citation></tp:treatment-meta><tp:nomenclature><tp:taxon-name>
                        <tp:taxon-name-part taxon-name-part-type="genus">Megophthalmidia</tp:taxon-name-part>
                        <tp:taxon-name-part taxon-name-part-type="species">mckibbeni</tp:taxon-name-part>
                        <object-id xmlns:xlink="http://www.w3.org/1999/xlink" content-type="zoobank" xlink:type="simple">http://zoobank.org/7EC54090-F153-4F18-BCFA-0C902ABCE7E3</object-id>
                        <object-id xmlns:xlink="http://www.w3.org/1999/xlink" xlink:type="simple">http://species-id.net/wiki/Megophthalmidia_mckibbeni</object-id>
                    </tp:taxon-name><tp:taxon-status xmlns:xlink="http://www.w3.org/1999/xlink" xlink:type="simple">sp. n.</tp:taxon-status><xref ref-type="fig" rid="F13">Figs 31</xref><xref ref-type="fig" rid="F14"/><xref ref-type="fig" rid="F15"/><xref ref-type="fig" rid="F16">–40</xref></tp:nomenclature><tp:treatment-sec sec-type="Type material"><title>Type material.</title><p>Holotype: ♂, “USA: CA: Amador Co.: Indian Grinding Rock St. Pk., dry wash nr. S. Nature trail, MT#2, <named-content xmlns:xlink="http://www.w3.org/1999/xlink" content-type="dwc:verbatimCoordinates" xlink:type="simple">38°25’ N, 120°38’ W</named-content>’, 715masl, 10–29.vi.2007 P. Kerr &amp; M. Hauser 07LOT315” / “HOLOTYPE 12K727, <italic><tp:taxon-name>Megophthalmidia mckibbeni</tp:taxon-name></italic> ♂, Kerr, 2014” [red label]. Deposited in CSCA, mounted on gray point, complete specimen (<xref ref-type="fig" rid="F13">Fig. 31</xref>). Locality as in <xref ref-type="fig" rid="F43">Fig. 104</xref>.</p><p>Paratypes (all bearing blue paratype labels): 3 ♂♂, 4 ♀♀, same locality as holotype [CSCA 2 ♀♀ including # 07Z047 (<xref ref-type="fig" rid="F13">Fig. 31</xref>); LACM (♂, ♀); SBNM (♀)]; ♂, “USA: CA: Alpine Co.; Grover Hot Springs St. Pk., nr. Hoffman house, <named-content xmlns:xlink="http://www.w3.org/1999/xlink" content-type="dwc:verbatimCoordinates" xlink:type="simple">38°41.997'N, <!--PageBreak--><!--PageBreak-->119°50.805'W</named-content>; 1800masl, 8–22.vi.2006 PH Kerr &amp; SL Winterton, MT#8 06LOT348” [CSCA]; ♂, “USA: CA: Amador Co.: Indian Grinding Rock SP, near campsites in gully, MT#1, <named-content xmlns:xlink="http://www.w3.org/1999/xlink" content-type="dwc:verbatimCoordinates" xlink:type="simple">38°25.3’ N, 120°38.7 W</named-content>, 715masl, 24.v–10.vi.2007 P. Kerr &amp; P. Raggio, 07LOT095” [SBNM]; ♂, ♀, “USA: CA: Amador Co.: Indian Grinding Rock St. Pk., dry wash nr. S.Nature trail, MT#2, <named-content xmlns:xlink="http://www.w3.org/1999/xlink" content-type="dwc:verbatimCoordinates" xlink:type="simple">38°25’ N, 120°38’ W</named-content>’, 715masl, 24.v–10.vi.2007 P. Kerr &amp; M. Hauser 07LOT096” [UAIC]; ♂, 3 ♀♀, “USA: CA: Amador Co.: Indian Grinding Rock St. Pk., dry wash nr. S.Nature trail, MT#2, 38.4216°N,-120.645°W 715masl, 15.v–18.vi.2008 P. Kerr CSCA08L596” [CSCA; ♂ with specimen # 13M404]; ♂, “USA: CA: Calaveras Co., Calaveras Big TreesSP, South Grove old fire rd., <named-content xmlns:xlink="http://www.w3.org/1999/xlink" content-type="dwc:verbatimCoordinates" xlink:type="simple">38°14.9'N, 120°15.45'W</named-content> ~1400masl, 8–26.vii.2005, A.R. Cline &amp; S.D. Gaimari, 06LOT289” [CSCA]; ♂, “USA: CA: Sonoma Co., Annadel SP, 0.9mi from park lot, Richardson trail, <named-content xmlns:xlink="http://www.w3.org/1999/xlink" content-type="dwc:verbatimCoordinates" xlink:type="simple">38°26.11'N, 122°36.67'W</named-content> 220masl, 6m MT, 3–26.iv.2007 P. Kerr &amp; S. Blank, 07LOT029”, [Locality <xref ref-type="fig" rid="F43">Fig. 103</xref>; CSCA; specimen #13M281]; ♂, “USA: CA: Sonoma Co., Annadel SP, 0.9mi from park lot, Richardson trail, <named-content xmlns:xlink="http://www.w3.org/1999/xlink" content-type="dwc:verbatimCoordinates" xlink:type="simple">38°26.11'N, 122°36.67'W</named-content> 220masl, 6m MT#3, 17.v–7.vi.2007 P. Kerr &amp; S. Blank 07LOT196” [CSCA]; ♂, “USA: CA: Tulare Co.: Whitaker Forest, E. Eshom Crk. Drainage, nr. tree#142, 36.7062N,-118.9319W, 1650masl, MT, 16.vii–12.viii.2010 P.H. Kerr CSCA10L286” [CSCA; specimen # 12J954, dissected (<xref ref-type="fig" rid="F14">Figs 32</xref>–<xref ref-type="fig" rid="F16">40</xref>)].</p><p>Additional material examined: <bold>CALIFORNIA:</bold> 6 ♂♂, 4 ♀♀, same locality as holotype [CSCA, <bold>3</bold>♂♂, ♀; SBNM, ♂, ♀; SBNM, ♂, ♀; UAIC, ♂, ♀]; ♂, “USA: CA: Alpine Co.; Grover Hot Springs St. Pk., nr. Hoffman house, <named-content xmlns:xlink="http://www.w3.org/1999/xlink" content-type="dwc:verbatimCoordinates" xlink:type="simple">38°41.997'N, 119°50.805'W</named-content>; 1800masl, 8–22.vi.2006 PH Kerr &amp; SL Winterton, MT#8 06LOT348” [CSCA; specimen #12J962]; 12 ♂♂, 4 ♀♀, “USA: CA: Amador Co.: Indian Grinding Rock St. Pk., dry wash nr. S.Nature trail, MT#2, <named-content xmlns:xlink="http://www.w3.org/1999/xlink" content-type="dwc:verbatimCoordinates" xlink:type="simple">38°25’ N, 120°38’ W</named-content>’, 715masl, 24.v–10.vi.2007 P. Kerr &amp; M. Hauser 07LOT096” [CSCA, 11 ♂♂, 3 ♀♀; SBNM, ♂, ♀; UAIC, ♂, ♀; Locality <xref ref-type="fig" rid="F43">Fig. 104</xref>]; 23 ♂♂, 3 ♀♀, “USA: CA: Amador Co.: Indian Grinding Rock St. Pk., dry wash nr. S.Nature trail, MT#2, <named-content xmlns:xlink="http://www.w3.org/1999/xlink" content-type="dwc:verbatimCoordinates" xlink:type="simple">38°25’ N, 120°38’ W</named-content>’, 715masl, 10–29.vi.2007 P. Kerr &amp; M. Hauser, 07LOT315” [CSCA; including specimen numbers 07Z050 (dissected ♂), 07Z069 (♂), and 07Z071 (♂)]; 8 ♂♂, 10 ♀♀, “USA: CA: Amador Co.: Indian Grinding Rock St. Pk., dry wash nr. S.Nature trail, MT#2, 38.4216°N, -120.645°W 715masl, 15.v–18.vi.2008 P. Kerr CSCA08L596” [CSCA, 7 ♂♂, 9 ♀♀; LACM ♂, ♀]; 4 ♂♂, “USA: CA: Calaveras Co., Calaveras Big TreesSP, South Grove old fire rd., <named-content xmlns:xlink="http://www.w3.org/1999/xlink" content-type="dwc:verbatimCoordinates" xlink:type="simple">38°14.9'N, 120°15.45'W</named-content> ~1400masl, 8–26.vii.2005, A.R. Cline &amp; S.D. Gaimari, 06LOT289” [CSCA; one marked specimen #07Y096]; ♂, “USA: CA: Calaveras Co., Calaveras Big Trees SP, S. grove fire rd., nr. Beaver Creek, MT#1, <named-content xmlns:xlink="http://www.w3.org/1999/xlink" content-type="dwc:verbatimCoordinates" xlink:type="simple">38°15.41'N, 120°15.25'W</named-content> 1385masl, 22.v.-11.vi.2007 P.H. Kerr &amp; A.R.Cline 07LOT086” [CSCA; specimen # 10F289, in alcohol]; ♂, “USA: CA: Calaveras Co., BigTreesSP, S. Grove, Sequoia tree #298 (Creek), canopy trap (153’), bottom bottle, <named-content xmlns:xlink="http://www.w3.org/1999/xlink" content-type="dwc:verbatimCoordinates" xlink:type="simple">38.2415°N, 120.2554°W</named-content> 1405masl, 6–27.vi.2009, P. Kerr &amp; R. Frizzell CSCA09L410” [CSCA; specimen # 09D648, in alcohol]; ♂, “USA: CA: Calaveras Co., BigTreesSP, S. Grove, Sequoia tree #298 (Creek), canopy trap (153’), bottom bottle, <named-content xmlns:xlink="http://www.w3.org/1999/xlink" content-type="dwc:verbatimCoordinates" xlink:type="simple">38.2415°N, 120.2554°W</named-content> 1405masl, 27.vi–18.vii.2009, P. Kerr &amp; R. Frizzell CSCA09L428” [CSCA; specimen # 09D639, in alcohol]; ♂, “Mill Valley, Marin Co. Cal., 11.VI.50 / H. B. Leech / Caught in cheese<!--PageBreak-->cloth trap” [CAS]; ♂, “U.S.A. CAL. Napa Co., N. side Howell Mt., 2 mi. NNE. Angwin, 1300 ft. H. B. Leech, 16.V.1975” [CAS]; 3 ♂♂, “U.S.A. CAL. Napa Co., N. side Howell Mt., 2 mi. NNE. Angwin, 1300 ft. H. B. Leech, VI.1978” [CAS]; ♂, “U.S.A. CAL. Napa Co., N. side Howell Mt., 2 mi. NNE. Angwin, 1300 ft. H. B. Leech, VII.1980” [CAS; dissected specimen #13M590]; ♂, “CALIF. Napa Co. Snell Valley, Stage Coach Canyon road, at Spanish Valley trail. 4–V 1980, Hugh B. Leech collector” [CAS]; ♂, ♀ “USA: CA: Nevada Co., Nevada City, Beckman St., canopy trap in pine, <named-content xmlns:xlink="http://www.w3.org/1999/xlink" content-type="dwc:verbatimCoordinates" xlink:type="simple">39.2682°N, 121.0219°W</named-content>, 800masl 10–28.v.2008 P. Kerr CSCA08L577” [CSCA; in alcohol]; 3 ♂♂, “USA: CA: Sonoma Co., Annadel SP, 0.9mi from park lot, Richardson trail, <named-content xmlns:xlink="http://www.w3.org/1999/xlink" content-type="dwc:verbatimCoordinates" xlink:type="simple">38°26.11'N, 122°36.67'W</named-content> 220masl 6m MT, 3–26.iv.2007 P. Kerr &amp; S. Blank, 07LOT029” [Locality <xref ref-type="fig" rid="F43">Fig. 103</xref>; CSCA]; ♂, “USA: CA: Sonoma Co., Annadel SP, 0.9mi from park lot, ravine near Warren Richardson trail, <named-content xmlns:xlink="http://www.w3.org/1999/xlink" content-type="dwc:verbatimCoordinates" xlink:type="simple">38°26.11'N, 122°36.67'W</named-content>, 220masl, 6m MT, 26.iv–17.v.2007 P. Kerr &amp; S. Blank 07LOT049” [CSCA; specimen #07Y263]; 2 ♂♂, “USA: CA: Sonoma Co., Annadel SP, 0.9mi from park lot, Richardson trail, <named-content xmlns:xlink="http://www.w3.org/1999/xlink" content-type="dwc:verbatimCoordinates" xlink:type="simple">38°26.11'N, 122°36.67'W</named-content> 220masl, 6m MT#3, 17.v–7.vi.2007 P. Kerr &amp; S. Blank 07LOT196” [CSCA]; 42 ♂♂, “U.S.A. CALIFORNIA: Tuolumne County, Basin Creek Campground, 1–VI–1963, P. H. Arnaud, Jr.” [CAS]; 4 ♂♂, “U.S.A. CALIFORNIA: Tuolumne County, Basin Creek Campground, 2–VI–1963, P. H. Arnaud, Jr.” [CAS]. <bold>MEXICO:</bold> ♂, “La Zanja, el 6800 ft., VI–16–1953, MEX: B. Calif., Sierra San Pedro Martir, P. H. Arnaud, Jr.” [CAS].</p><!--PageBreak--></tp:treatment-sec><tp:treatment-sec sec-type="Diagnosis"><title>Diagnosis.</title><p><italic><tp:taxon-name>Megophthalmidia mckibbeni</tp:taxon-name></italic> sp. n. is separated from its apparent closest relative, <italic><tp:taxon-name>Megophthalmidia occidentalis</tp:taxon-name></italic>, by the brown coloration of its thorax and abdomen (<xref ref-type="fig" rid="F13">Fig. 31</xref>) and the shape of the aedeagal complex (<xref ref-type="fig" rid="F16">Figs 38–40</xref>). It is distinguished from other Nearctic <italic><tp:taxon-name>Megophthalmidia</tp:taxon-name></italic> by the morphology of its male reproductive structures, particularly the aedeagal fork, which bears a short recurved ventral hook (<xref ref-type="fig" rid="F16">Figs 38</xref>, <xref ref-type="fig" rid="F16">40</xref>), and the posterior process of the epandrium, whose apex is swollen (wider than midpoint width), broadly rounded, and curved abaxially (<xref ref-type="fig" rid="F14">Fig. 33</xref>). For additional information, see diagnosis of <italic><tp:taxon-name>Megophthalmidia occidentalis</tp:taxon-name></italic>.</p></tp:treatment-sec><tp:treatment-sec sec-type="Description"><title>Description.</title><p>Male. Body length: 2.5–2.9, 2.7 [2.7] mm (n=10). Wing length: 2.5–2.9, 2.6 [2.7] mm (n=10).</p><!--PageBreak--><p><italic>Coloration</italic> (<xref ref-type="fig" rid="F13">Fig. 31</xref>). Head dark brown; antennal scape, pedicel, and flagellomeres brown; face dark brown, clypeus and labrum brown; palps and labellum cream-colored to pale yellow (palpomere 2 usually slightly darker than others). Thorax brown to dark brown throughout; scutum setae brown. Coxae cream-colored to pale yellow, femora becoming gradually darker dorsoapically, tibiae light brown to brown (hind tibia darkest), tarsi brown; hind tibial comb yellowish, preceded by 0–3 (usually 3) dark brown setae. Wing hyaline without markings, wing veins brown; haltere stem and knob cream-colored to pale yellow. Abdominal segments concolorous brown to dark brown, except sternites 1–3 usually paler light brown to brown. Terminalia brown to dark brown.</p><fig id="F13" position="float" orientation="portrait"><label>Figure 31.</label><caption><p><italic><tp:taxon-name>Megophthalmidia mckibbeni</tp:taxon-name></italic> sp. n., habitus [holotype male above, # 12K727; female below, # 07Z047]. Scale bar = 1 mm.</p></caption><graphic xmlns:xlink="http://www.w3.org/1999/xlink" xlink:href="ZooKeys-386-029-g013.jpg" position="float" orientation="portrait" xlink:type="simple"/></fig><!--PageBreak--><p><italic>Head</italic>. Ocelli slightly raised, median ocellus in line with anterior margin of lateral ocelli, median ocellus approx. 0.5× size as lateral ocelli; lateral ocellus located approx. 1–1.3× diameter of ocellus from eye margin, separated from median ocellus by approx. twice its own diameter. Eyes with microsetae, which are approximately as long as width of facet. Frons microtrichose, without setae, flattened. Antennal length 0.9–1.1, 1.0 [1.1] mm (n=10) (approx. 1× length of head and thorax). Face clearly longer than wide, setose; clypeus and labrum microtrichose, without setae. Palpus with four palpomeres; palpomere 1 triangular in shape, without setae; other palpomeres with golden brown to dark brown setae; palpomere 2 bearing small pocket of sensilla; palpomere 1 length shorter or subequal in length to palpomere 2; palpomere 3 length subequal to or longer than combined length of palpomeres 1 and 2; palpomere 4 length 0.75–1× combined lengths of palpomeres 1–3.</p><p><italic>Thorax</italic>. Dorsum with evenly-distributed, short, appressed setae, bearing longer setae only along lateral and posterior margins. Antepronotum, proepisternum, and laterotergite bearing setae; remaining lateral thoracic sclerites bare. Costal wing vein extends beyond R<sub>5</sub>, one-half to approx. two-thirds distance between R<sub>5</sub> and M<sub>1</sub>; R<sub>1</sub> approximately the same length as r-m; cubital fork proximad of r-m base (as in <italic><tp:taxon-name>Megophthalmidia occidentalis</tp:taxon-name></italic>, <xref ref-type="fig" rid="F22">Fig. 52</xref>); R<sub>1</sub>, M<sub>1</sub>, M<sub>2</sub>, CuA<sub>1</sub>, and CuA<sub>2</sub> with setae on upper surface (lacking setae on M<sub>1</sub> + M<sub>2</sub>). Wing veins A1 and CuP absent.</p><p><italic>Male genitalia</italic> (<xref ref-type="fig" rid="F14">Figs 32</xref><xref ref-type="fig" rid="F15">–</xref><xref ref-type="fig" rid="F16">40</xref>). Epandrium dorsal surface flat or nearly so, with or without setae medially, posterior broadly but shallowly emarginate at center (<xref ref-type="fig" rid="F14">Fig. 34</xref>). Posterior processes of epandrium greater than 7× longer than wide, separated at base by approx. 2× width of process, length of setae at base of epandrial processes ~1× width of process; apex of posterior process swollen (wider than midpoint width), broadly rounded, and curved abaxially (<xref ref-type="fig" rid="F14">Figs 33</xref>). Gonocoxites as in <xref ref-type="fig" rid="F15">Figs 35–37</xref>. Aedeagal fork with short recurved hook, bearing subtending process approx. 1/2 length of base to tip of hook (<xref ref-type="fig" rid="F16">Fig. 38</xref>).</p><fig id="F14" position="float" orientation="portrait"><label>Figures 32–34.</label><caption><p><italic><tp:taxon-name>Megophthalmidia mckibbeni</tp:taxon-name></italic> sp. n., male epandrium [paratype, # 12J954] <bold>32</bold> Lateral view <bold>33</bold> Posterior view <bold>34</bold> Dorsal view. Scale bar = 0.1 mm.</p></caption><graphic xmlns:xlink="http://www.w3.org/1999/xlink" xlink:href="ZooKeys-386-029-g014.jpg" position="float" orientation="portrait" xlink:type="simple"/></fig><fig id="F15" position="float" orientation="portrait"><label>Figures 35–37.</label><caption><p><italic><tp:taxon-name>Megophthalmidia mckibbeni</tp:taxon-name></italic> sp. n., male hypandrium [paratype, # 12J954] <bold>35</bold> Lateral view <bold>36</bold> Dorsal view <bold>37</bold> Ventral view. Scale bar = 0.1 mm.</p></caption><graphic xmlns:xlink="http://www.w3.org/1999/xlink" xlink:href="ZooKeys-386-029-g015.jpg" position="float" orientation="portrait" xlink:type="simple"/></fig><fig id="F16" position="float" orientation="portrait"><label>Figures 38–40.</label><caption><p><italic><tp:taxon-name>Megophthalmidia mckibbeni</tp:taxon-name></italic> sp. n., male aedeagus [paratype, # 12J954] <bold>38</bold> Lateral view <bold>39</bold> Dorsal view <bold>40</bold> Posterior view. Scale bar = 0.1 mm. Abbreviations: <bold>sub p</bold> subtending process <bold>vh</bold> recurved ventral hook.</p></caption><graphic xmlns:xlink="http://www.w3.org/1999/xlink" xlink:href="ZooKeys-386-029-g016.jpg" position="float" orientation="portrait" xlink:type="simple"/></fig><p>Female. Body length: 2.1–3.0, 2.6 mm (n=7). Antennal length: 0.6–0.8, 0.7 mm (n=7). Wing length: 2.2–2.8, 2.6 mm (n=7).</p><p><italic>Coloration</italic> (<xref ref-type="fig" rid="F13">Fig. 31</xref>). Same as male; cerci light brown to brown.</p><p><italic>Head and thorax</italic>. Same as male, except palpomere 4 appx. length of palpomeres 2–3 or slightly longer, antenna length shorter.</p></tp:treatment-sec><tp:treatment-sec sec-type="Etymology"><title>Etymology.</title><p>The species epithet “mckibbeni” is given to this species in honor of William Earnest “Bill” McKibben, noted author, environmental activist, and founder of <ext-link xmlns:xlink="http://www.w3.org/1999/xlink" ext-link-type="uri" xlink:href="http://350.org" xlink:type="simple">350.org</ext-link>. The magnificent diversity of life on our planet depends on a stable climate, which is now under grave threat. There are solutions, but they require the wisdom, persistence, and activism that Bill McKibben exemplifies.</p></tp:treatment-sec><tp:treatment-sec><!--Section generated to contain objects referenced in tp:taxon-treatment.--><fig id="F43" position="float" orientation="portrait"><label>Figures 103–108.</label><caption><p><italic><tp:taxon-name>Megophthalmidia</tp:taxon-name></italic> localities, with locality lot numbers in brackets <bold>103</bold> Annadel State Park [07LOT029] <bold>104</bold> Indian Grinding Rock State Historical Park [07LOT096] <bold>105</bold> Backyard garden, Brentwood, CA [CSCA08L642] (Photo courtesy of B.V. Brown) <bold>106</bold> Lone Pine Canyon, Wrightwood, CA [CDFA2005-008] (Photo courtesy of S.L. Winterton) <bold>107</bold> Point Reyes National Seashore [CSCA12L022] <bold>108</bold> University of California McLaughlin Natural Reserve [CSCA10L050].</p></caption><graphic xmlns:xlink="http://www.w3.org/1999/xlink" xlink:href="ZooKeys-386-029-g043.jpg" position="float" orientation="portrait" xlink:type="simple"/></fig><fig id="F22" position="float" orientation="portrait"><label>Figure 52.</label><caption><p><italic><tp:taxon-name>Megophthalmidia occidentalis</tp:taxon-name></italic> Johannsen, wing [male, # 13M284]. Scale bar = 1 mm.</p></caption><graphic xmlns:xlink="http://www.w3.org/1999/xlink" xlink:href="ZooKeys-386-029-g022.jpg" position="float" orientation="portrait" xlink:type="simple"/></fig></tp:treatment-sec></tp:taxon-treatment>
