# Supplementary material for: The Megophthalmidia (Diptera, Mycetophilidae) of North America including eight new species
Source: Zookeys. 2014 Mar 7;(386):29–83. doi: 10.3897/zookeys.386.6913 (PMC3970064; doi:10.3897/zookeys.386.6913)
Supplement: XML Treatment for Megophthalmidia misericordia [file zookeys.386.6913-treatment5.xml]

<!DOCTYPE tp:taxon-treatment
  PUBLIC "-//TaxonX//DTD Taxonomic Treatment Publishing DTD v0 20100105//EN" "tax-treatment-NSO.dtd">
<tp:taxon-treatment xmlns:tp="http://www.plazi.org/taxpub"><tp:treatment-meta><mixed-citation publication-type="journal"><person-group><name><surname>Kerr</surname><given-names>Peter H.</given-names></name></person-group><article-title>The <italic>Megophthalmidia</italic> (Diptera, Mycetophilidae) of North America including eight new species</article-title><source>Zookeys</source><day>7</day><month>3</month><year>2014</year><volume>2014</volume><issue>386</issue><fpage>29</fpage><lpage>83</lpage><pub-id pub-id-type="doi">10.3897/zookeys.386.6913</pub-id></mixed-citation></tp:treatment-meta><tp:nomenclature><tp:taxon-name>
                        <tp:taxon-name-part taxon-name-part-type="genus">Megophthalmidia</tp:taxon-name-part>
                        <tp:taxon-name-part taxon-name-part-type="species">misericordia</tp:taxon-name-part>
                        <object-id xmlns:xlink="http://www.w3.org/1999/xlink" content-type="zoobank" xlink:type="simple">http://zoobank.org/F10D2F4C-08BC-4EA6-9994-7EC0F1F36BB4</object-id>
                        <object-id xmlns:xlink="http://www.w3.org/1999/xlink" xlink:type="simple">http://species-id.net/wiki/Megophthalmidia_misericordia</object-id>
                    </tp:taxon-name><tp:taxon-status xmlns:xlink="http://www.w3.org/1999/xlink" xlink:type="simple">sp. n.</tp:taxon-status><xref ref-type="fig" rid="F17">Figs 41</xref><xref ref-type="fig" rid="F18"/><xref ref-type="fig" rid="F19"/><xref ref-type="fig" rid="F20">–50</xref></tp:nomenclature><tp:treatment-sec sec-type="Type material"><title>Type material.</title><p>Holotype: ♂, “USA: CA: Sonoma Co., Annadel SP, 0.9mi from park lot, Richardson trail, <named-content xmlns:xlink="http://www.w3.org/1999/xlink" content-type="dwc:verbatimCoordinates" xlink:type="simple">38°26.11'N, 122°36.67'W</named-content> 220masl 6m MT, 3–26.iv.2007 P. Kerr &amp; S. Blank 07LOT029” / “HOLOTYPE 12J963, <italic><tp:taxon-name>Megophthalmidia misericordia</tp:taxon-name></italic> ♂, Kerr, 2014” [red label]. Deposited in CSCA, specimen glued directly to the pin, complete specimen (<xref ref-type="fig" rid="F17">Fig. 41</xref>). See <xref ref-type="fig" rid="F43">Fig. 103</xref> for image of type locality.</p><p>Paratypes (all bearing blue paratype labels): ♂, “USA: CA: Sonoma Co., Annadel SP, 0.9mi from park lot, ravine near Warren Richardson trail, <named-content xmlns:xlink="http://www.w3.org/1999/xlink" content-type="dwc:verbatimCoordinates" xlink:type="simple">38°26.11'N, 122°36.67'W</named-content>, 220masl, 6m MT, 26.iv–17.v.2007 P. Kerr &amp; S. Blank 07LOT049” [CSCA; specimen # 07Y264 (dissected)]; 9 ♂♂, “USA: CA: Sonoma Co., Annadel <!--PageBreak-->SP, 0.9mi from park lot, Richardson trail, <named-content xmlns:xlink="http://www.w3.org/1999/xlink" content-type="dwc:verbatimCoordinates" xlink:type="simple">38°26.11'N, 122°36.67'W</named-content> 220masl, 6m MT#3, 17.v–7.vi.2007 P. Kerr &amp; S. Blank 07LOT196” [1 ♂ LACM; 8 ♂♂ CSCA including specimen numbers 12J984, 12J985 (<xref ref-type="fig" rid="F18">Figs 42</xref>–<xref ref-type="fig" rid="F20">50</xref>); four in alcohol, including # 12J958, # 12K739].</p></tp:treatment-sec><tp:treatment-sec sec-type="Diagnosis"><title>Diagnosis.</title><p><italic><tp:taxon-name>Megophthalmidia misericordia</tp:taxon-name></italic> sp. n. may be confused with Nearctic congeners that also have a brown thorax and short and broad (stout) apical epandrial processes. Among these, it is most similar to <italic><tp:taxon-name>Megophthalmidia ignea</tp:taxon-name></italic> and <italic><tp:taxon-name>Megophthalmidia perignea</tp:taxon-name></italic> but may be distinguished from these species by having setose apical epandrial processes (not bare; <xref ref-type="fig" rid="F18">Fig. 43</xref>) and narrow, elongate bifurcations of the aedeagal fork (<xref ref-type="fig" rid="F20">Fig. 49</xref>). The narrow, elongate bifurcations of the aedeagal fork in <italic><tp:taxon-name>Megophthalmidia misericordia</tp:taxon-name></italic> are similar to those found in <italic><tp:taxon-name>Megophthalmidia browni</tp:taxon-name></italic>, but <italic><tp:taxon-name>Megophthalmidia misericordia</tp:taxon-name></italic> is distinguished by having stout apical epandrial processes (not elongate). <italic><tp:taxon-name>Megophthalmidia radiata</tp:taxon-name></italic> also has stout apical epandrial processes, but these are much broader at their base than in <italic><tp:taxon-name>Megophthalmidia misericordia</tp:taxon-name></italic>.</p></tp:treatment-sec><tp:treatment-sec sec-type="Description"><title>Description.</title><p>Male. Body length: 2.0–2.3, 2.1 [2.2] mm (n=6). Wing length: 2.0–2.2, 2.1 [2.1] mm (n=6).</p><!--PageBreak--><p><italic>Coloration</italic> (<xref ref-type="fig" rid="F17">Fig. 41</xref>). Head dark brown; antennal scape dark brown, pedicel and flagellomeres brown; face dark brown, clypeus and labrum brown to dark brown; palps and labellum cream-colored to pale yellow (palpomeres 1 and 2 usually slightly darker than others, palpomere 2 with light patch where sensilla present). Thorax brown to dark brown throughout; scutum setae brown. Coxae lighter in color than thorax, brown; femora light brown to brown, becoming gradually darker dorsoapically; tibiae light brown to brown (hind tibia darkest), hind tibial comb dark brown, tarsi light brown to brown. Wing hyaline without markings, wing veins brown; haltere stem and knob white to cream-colored. Abdominal segments concolorous brown to dark brown. Terminalia brown.</p><fig id="F17" position="float" orientation="portrait"><label>Figure 41.</label><caption><p><italic><tp:taxon-name>Megophthalmidia misericordia</tp:taxon-name></italic> sp. n., habitus [holotype male, # 12J963; female unknown]. Scale bar = 1 mm.</p></caption><graphic xmlns:xlink="http://www.w3.org/1999/xlink" xlink:href="ZooKeys-386-029-g017.jpg" position="float" orientation="portrait" xlink:type="simple"/></fig><p><italic>Head</italic>. Ocelli slightly raised, median ocellus in line with anterior margin of lateral ocelli, median ocellus approx. 0.3–0.5× size of lateral ocelli; lateral ocellus located approx. 2× diameter of ocellus from eye margin, separated from median ocellus by approx. 2–2.2× its own diameter. Eyes with microsetae, which are approximately as long as width of facet. Frons microtrichose, without setae, flattened. Antennal length 0.7–0.8, 0.8 [0.7] mm (n=6). Face clearly longer than wide, setose; clypeus and labrum microtrichose, without setae. Palpus with four palpomeres; palpomere 1 barrel-shaped, without setae; other palpomeres with brown setae; palpomere 2 bearing small pocket of sensilla; palpomere 1 length longer than or subequal in length to palpomere 2; palpomere 3 length subequal to or slightly shorter than combined length of palpomeres 1 and 2; palpomere 4 length 0.8–1× combined lengths of palpomeres 1–3.</p><!--PageBreak--><p><italic>Thorax</italic>. Dorsum with evenly-distributed, short, appressed setae, bearing longer setae only along lateral and posterior margins. Antepronotum, proepisternum, and laterotergite bearing setae; remaining lateral thoracic sclerites bare. Costal wing vein extends beyond R<sub>5</sub>, approx. two-thirds distance between R<sub>5</sub> and M<sub>1</sub>; R<sub>1</sub> approximately the same length as r-m; cubital fork proximad of r-m base (as in <italic><tp:taxon-name>Megophthalmidia occidentalis</tp:taxon-name></italic>, <xref ref-type="fig" rid="F22">Fig. 52</xref>); R<sub>1</sub>, M<sub>1</sub>, M<sub>2</sub>, CuA<sub>1</sub>, and CuA<sub>2</sub> with setae on upper surface (lacking setae on M<sub>1</sub> + M<sub>2</sub>). Wing veins A1 and CuP absent.</p><p><italic>Male genitalia</italic> (<xref ref-type="fig" rid="F18">Figs 42</xref><xref ref-type="fig" rid="F19">–</xref><xref ref-type="fig" rid="F20">50</xref>). Epandrium dorsal surface flat or nearly so, without setae medially, posterior margin narrowly emarginate at center (<xref ref-type="fig" rid="F18">Fig. 44</xref>). Posterior processes of epandrium relatively wide, approx. 2.5× longer than wide, separated at base by approx. 0.5× width of process, length of setae at base of epandrial processes less than 0.5× width of process; apex of posterior process angled to dull point (<xref ref-type="fig" rid="F18">Figs 43</xref>). Gonocoxites as in <xref ref-type="fig" rid="F19">Figs 45–47</xref>. Aedeagal fork bifurcated into elongated tines of similar width; shorter tine broadly-curving upward and back, longer tine s-shaped (<xref ref-type="fig" rid="F20">Figs 48–50</xref>).</p><fig id="F18" position="float" orientation="portrait"><label>Figures 42–44.</label><caption><p><italic><tp:taxon-name>Megophthalmidia misericordia</tp:taxon-name></italic> sp. n., male epandrium [paratype, # 12J985] <bold>42</bold> Lateral view <bold>43</bold> Posterior view <bold>44</bold> Dorsal view. Scale bar = 0.1 mm.</p></caption><graphic xmlns:xlink="http://www.w3.org/1999/xlink" xlink:href="ZooKeys-386-029-g018.jpg" position="float" orientation="portrait" xlink:type="simple"/></fig><fig id="F19" position="float" orientation="portrait"><label>Figures 45–47.</label><caption><p><italic><tp:taxon-name>Megophthalmidia misericordia</tp:taxon-name></italic> sp. n., male hypandrium [paratype, # 12J985] <bold>45</bold> Lateral view <bold>46</bold> Dorsal view <bold>47</bold> Ventral view. Scale bar = 0.1 mm.</p></caption><graphic xmlns:xlink="http://www.w3.org/1999/xlink" xlink:href="ZooKeys-386-029-g019.jpg" position="float" orientation="portrait" xlink:type="simple"/></fig><fig id="F20" position="float" orientation="portrait"><label>Figures 48–50.</label><caption><p><italic><tp:taxon-name>Megophthalmidia misericordia</tp:taxon-name></italic> sp. n., male aedeagus [paratype, # 12J985] <bold>48</bold> Lateral view <bold>49</bold> Dorsal view <bold>50</bold> Posterior view. Scale bar = 0.1 mm.</p></caption><graphic xmlns:xlink="http://www.w3.org/1999/xlink" xlink:href="ZooKeys-386-029-g020.jpg" position="float" orientation="portrait" xlink:type="simple"/></fig><p>Female unknown.</p><!--PageBreak--></tp:treatment-sec><tp:treatment-sec sec-type="Etymology"><title>Etymology.</title><p>The species epithet “misericordia” is a noun in apposition, derived from the Latin word for pity/mercy. The species is known only from Annadel State Park, one of 70 California state parks that were scheduled to close in 2012 by California Governor Jerry Brown. Local support has kept this park in operation, but its economic foundation remains uncertain.</p></tp:treatment-sec><tp:treatment-sec><!--Section generated to contain objects referenced in tp:taxon-treatment.--><fig id="F43" position="float" orientation="portrait"><label>Figures 103–108.</label><caption><p><italic><tp:taxon-name>Megophthalmidia</tp:taxon-name></italic> localities, with locality lot numbers in brackets <bold>103</bold> Annadel State Park [07LOT029] <bold>104</bold> Indian Grinding Rock State Historical Park [07LOT096] <bold>105</bold> Backyard garden, Brentwood, CA [CSCA08L642] (Photo courtesy of B.V. Brown) <bold>106</bold> Lone Pine Canyon, Wrightwood, CA [CDFA2005-008] (Photo courtesy of S.L. Winterton) <bold>107</bold> Point Reyes National Seashore [CSCA12L022] <bold>108</bold> University of California McLaughlin Natural Reserve [CSCA10L050].</p></caption><graphic xmlns:xlink="http://www.w3.org/1999/xlink" xlink:href="ZooKeys-386-029-g043.jpg" position="float" orientation="portrait" xlink:type="simple"/></fig><fig id="F22" position="float" orientation="portrait"><label>Figure 52.</label><caption><p><italic><tp:taxon-name>Megophthalmidia occidentalis</tp:taxon-name></italic> Johannsen, wing [male, # 13M284]. Scale bar = 1 mm.</p></caption><graphic xmlns:xlink="http://www.w3.org/1999/xlink" xlink:href="ZooKeys-386-029-g022.jpg" position="float" orientation="portrait" xlink:type="simple"/></fig></tp:treatment-sec></tp:taxon-treatment>
