# Supplementary material for: The Megophthalmidia (Diptera, Mycetophilidae) of North America including eight new species
Source: Zookeys. 2014 Mar 7;(386):29–83. doi: 10.3897/zookeys.386.6913 (PMC3970064; doi:10.3897/zookeys.386.6913)
Supplement: XML Treatment for Megophthalmidia occidentalis [file zookeys.386.6913-treatment6.xml]

<!DOCTYPE tp:taxon-treatment
  PUBLIC "-//TaxonX//DTD Taxonomic Treatment Publishing DTD v0 20100105//EN" "tax-treatment-NSO.dtd">
<tp:taxon-treatment xmlns:tp="http://www.plazi.org/taxpub"><tp:treatment-meta><mixed-citation publication-type="journal"><person-group><name><surname>Kerr</surname><given-names>Peter H.</given-names></name></person-group><article-title>The <italic>Megophthalmidia</italic> (Diptera, Mycetophilidae) of North America including eight new species</article-title><source>Zookeys</source><day>7</day><month>3</month><year>2014</year><volume>2014</volume><issue>386</issue><fpage>29</fpage><lpage>83</lpage><pub-id pub-id-type="doi">10.3897/zookeys.386.6913</pub-id></mixed-citation></tp:treatment-meta><tp:nomenclature><tp:taxon-name>
                        <tp:taxon-name-part taxon-name-part-type="genus">Megophthalmidia</tp:taxon-name-part>
                        <tp:taxon-name-part taxon-name-part-type="species">occidentalis</tp:taxon-name-part>
                        <object-id xmlns:xlink="http://www.w3.org/1999/xlink" xlink:type="simple">http://species-id.net/wiki/Megophthalmidia_occidentalis</object-id>
                    </tp:taxon-name><tp:taxon-authority>Johannsen</tp:taxon-authority><xref ref-type="fig" rid="F21">Figs 51</xref><xref ref-type="fig" rid="F22"/><xref ref-type="fig" rid="F23"/><xref ref-type="fig" rid="F24"/><xref ref-type="fig" rid="F25">–61</xref><tp:nomenclature-citation-list><tp:nomenclature-citation><tp:taxon-name>Megophthalmidia occidentalis</tp:taxon-name><comment> Johannsen, 1909: 89</comment></tp:nomenclature-citation></tp:nomenclature-citation-list></tp:nomenclature><tp:treatment-sec sec-type="Type material examined"><title>Type material examined.</title><p>♂, “Friday Harbor, Wash., July 6.05” / “OAJohannsen, Lot 114, Sub + slide, Cornell U.” / “♂ HOLOTYPE <italic><tp:taxon-name>Megophthalmidia occidentalis</tp:taxon-name></italic> Johannsen” [white label with edge colored red] / “HOLOTYPE Cornell U. No. 1999” [red label]. Specimen double-mounted. Left wing dissected and slide-mounted, marked “HOLOTYPE Cornell U., No. 1999”; male genitalia dissected, ethanol-preserved, in glass microvial within stoppered glass vial marked “MYCETOPHILIDAE, O.A. Johannsen, LOT 114, Cornell U., HOLOTYPE No. 1999.” [CUIC].</p><!--PageBreak--><!--PageBreak--><p>Additional material examined: <bold>CALIFORNIA:</bold> 2 ♂♂, 3 ♀♀, “USA: CA: Alpine Co; GroverHotSprings SP, nr. Hoffman house, <named-content xmlns:xlink="http://www.w3.org/1999/xlink" content-type="dwc:verbatimCoordinates" xlink:type="simple">38°41.997'N, 119°50.805'W</named-content>, 1800masl, 14.viii–3.ix.2006 PH Kerr &amp; M Hoffman 06LOT476” [CSCA]; 4 ♂♂, 4 ♀♀, “USA: CA: Amador Co.: Indian Grinding Rock St. Pk., dry wash nr. S.Nature trail, MT#2, <named-content xmlns:xlink="http://www.w3.org/1999/xlink" content-type="dwc:verbatimCoordinates" xlink:type="simple">38°25’ N, 120°38’ W</named-content>’, 715masl, 24.v–10.vi.2007 P. Kerr &amp; M. Hauser 07LOT096” [CSCA; locality <xref ref-type="fig" rid="F43">Fig. 104</xref>; specimen numbers 07Y273 (♂, <xref ref-type="fig" rid="F21">Fig. 51</xref>), 07Y274 (♂, dissected), and # 07Z068 (♀)]; ♂, “USA: CA: Amador Co.: Indian Grinding Rock St. Pk., firebreak nr. envtl camp, MT#3, <named-content xmlns:xlink="http://www.w3.org/1999/xlink" content-type="dwc:verbatimCoordinates" xlink:type="simple">38°25.7’ N, 120°38.6’ W</named-content>’, 715masl, 24.v–10.vi.2007 P. Kerr &amp; M. Hauser 07LOT097” [CSCA]; 26 ♂♂, 46 ♀♀, “USA: CA: Amador Co.: Indian Grinding Rock St. Pk., dry wash nr. S.Nature trail, MT#2, <named-content xmlns:xlink="http://www.w3.org/1999/xlink" content-type="dwc:verbatimCoordinates" xlink:type="simple">38°25’ N, 120°38’ W</named-content>’, 715masl, 10–29.vi.2007 P. Kerr &amp; M. Hauser, 07LOT315” [CSCA, 25 ♂♂, 45 ♀♀, including specimen numbers 07Z048 (♀, <xref ref-type="fig" rid="F21">Fig. 51</xref>) and 07Z049 (♀, dissected); UAIC, ♂, ♀]; 6 ♂, 13 ♀♀, “USA: CA: Amador Co.: Indian Grinding Rock St. Pk., dry wash nr. S.Nature trail, MT#2, 38.4216°N,-120.645°W 715masl, 15.v–18.vi.2008 P. Kerr CSCA08L596” [CSCA, 4 ♂, 11 ♀♀; LACM, ♂, ♀; SBNM, ♂, ♀]; 6 ♂♂, 2 ♀♀, “USA: CA: Amador Co., Indian Grinding Rock SHP, 25.vi.2008, P. Kerr CSCA09L616” [CSCA; in alcohol]; 13 ♂♂, 16 ♀♀, “USA: CA: Calaveras Co., Calaveras Big TreesSP, South Grove old fire rd., <named-content xmlns:xlink="http://www.w3.org/1999/xlink" content-type="dwc:verbatimCoordinates" xlink:type="simple">38°14.9'N, 120°15.45'W</named-content> ~1400masl, 8–26.vii.2005, A.R. Cline &amp; S.D. Gaimari, 06LOT289” [CSCA, 10 ♂♂, 13 ♀♀; LACM, ♂, ♀; SBNM, ♂, ♀; UAIC, ♂, ♀;]; ♂, “USA: CA: Calaveras Co., BigTreesSP, S. Grove, Sequoia tree #298 (Creek), canopy trap (153’), <named-content xmlns:xlink="http://www.w3.org/1999/xlink" content-type="dwc:verbatimCoordinates" xlink:type="simple">38.2415°N, 120.2554°W</named-content> 1405masl, 27.vi–18.vii.2009, P. Kerr &amp; R. Frizzell CSCA09L428” [CSCA; in alcohol, specimen # 09D638]; ♂, “USA: CA: Calaveras Co., BigTreesSP, S. Grove, Sequoia tree #282 (Stellar), canopy trap (129’), top bottle, <named-content xmlns:xlink="http://www.w3.org/1999/xlink" content-type="dwc:verbatimCoordinates" xlink:type="simple">38.2407°N, 120.2546°W</named-content> 1425masl, 27.vi–18.vii.2009, P. Kerr &amp; R. Frizzell CSCA09L433” [CSCA; specimen # 09D656, in alcohol]; ♂, “USA: CA: Calaveras Co., BigTreesSP, S. Grove, Sequoia tree #282 (Stellar), canopy trap (129’), bottom bottle, <named-content xmlns:xlink="http://www.w3.org/1999/xlink" content-type="dwc:verbatimCoordinates" xlink:type="simple">38.2407°N, 120.2546°W</named-content> 1425masl, 27.vi–18.vii.2009, P. Kerr &amp; R. Frizzell CSCA09L434” [CSCA; specimen # 09D656, in alcohol]; 4♀♀, “USA: CA: Calaveras Co., BigTreesSP, S. Grove, Sequoia tree #282 (Stellar), canopy trap nr. ground, top bottle, <named-content xmlns:xlink="http://www.w3.org/1999/xlink" content-type="dwc:verbatimCoordinates" xlink:type="simple">38.2407°N, 120.2546°W</named-content> 1425masl, 27.vi–18.vii.2009, P. Kerr &amp; R. Frizzell CSCA09L435” [CSCA; in alcohol]; 2 ♂♂, “USA: CA: Calaveras Co., BigTreesSP, S. Grove, Sequoia tree #282 (Stellar), canopy trap nr. ground, bottom bottle, <named-content xmlns:xlink="http://www.w3.org/1999/xlink" content-type="dwc:verbatimCoordinates" xlink:type="simple">38.2407°N, 120.2546°W</named-content> 1425masl, 27.vi–18.vii.2009, P. Kerr &amp; R. Frizzell CSCA09L436” [CSCA; specimen numbers 09D665, 09D666, both in alcohol]; ♂, “USA: CA: Calaveras Co., BigTreesSP, S. Grove, Sequoia tree #317 (Neighbor), canopy trap (4’), top bottle, <named-content xmlns:xlink="http://www.w3.org/1999/xlink" content-type="dwc:verbatimCoordinates" xlink:type="simple">38.2406°N, 120.2563°W</named-content> 1410masl, 27.vi–18.vii.2009 P. Kerr &amp; R. Frizzell CSCA09L441” [CSCA; specimen # 09D718, in alcohol]; ♂, “USA: CA: Del Norte Co, SixRiversNF, ForestRd17N05, 2miSE Rt.199, <named-content xmlns:xlink="http://www.w3.org/1999/xlink" content-type="dwc:verbatimCoordinates" xlink:type="simple">41.8737°N, 123.8135°W</named-content>, 620masl, 3.vi–24.vii.2009 P. Kerr &amp; O. Lonsdale, 2m MT, CSCA09L524” [CSCA; <xref ref-type="fig" rid="F24">Figs 56–58</xref>]; 2 ♂♂, “CALIF. Madera Co., Meadow near locked gate, road to Mark Mine, SE. slope of Green Mt. 7600 ft., 20.VIII.71 H. Leech” [CAS]; 6 ♂♂, “CAL. Mono Co., Alt. 7200 ft, Leavitt Meadow / 12–<!--PageBreak-->VIII–1963, flight trap, H. B. Leech” [CAS]; ♂, “McBride Spgs., Mt. Shasta, CALIF., 4800’ 22.VII.1965, Malaise trap” [CNC]; ♂, “Loop Trail nr, Phillipsville, Alt Hwy 101 CAL, 5-VII-1968, B. V. Peterson” [CNC]; ♂, “U.S.A.: CALIFORNIA: Siskiyou County, McBride Springs, 8–VIII–1967 1524m., Paul H. Arnaud, Jr.” [CAS]; ♂, “U.S.A.: CALIFORNIA: Siskiyou County, Elk Creek, ca. 6 km. E. McCloud, 29–VII–1974, Paul H. Arnaud, Jr., Calif. Acad. Sci. Coll.” [CAS]; ♂, “U.S.A.: CALIFORNIA: Siskiyou County, Big Flat Public Camp, South Fork Salmon River, 20–VIII–1980, 1510m, Paul H. Arnaud, Jr.” [CAS]; 10 ♂♂, 2 ♀♀, “USA: CA: Sonoma Co., Annadel SP, 0.9mi from park lot, Richardson trail, <named-content xmlns:xlink="http://www.w3.org/1999/xlink" content-type="dwc:verbatimCoordinates" xlink:type="simple">38°26.11'N, 122°36.67'W</named-content> 220masl, 6m MT#3, 17.v–7.vi.2007 P. Kerr &amp; S. Blank 07LOT196” [CSCA; including # 13M284 (♂, <xref ref-type="fig" rid="F22">Fig. 52</xref>), 7 males in alcohol]; ♂, “USA: CA: Sonoma Co., Annadel SP, swept from exposed roots overhanging dry creekbed, <named-content xmlns:xlink="http://www.w3.org/1999/xlink" content-type="dwc:verbatimCoordinates" xlink:type="simple">38°26.11'N, 122°36.67'W</named-content> 220masl 7.vi.2007 P. Kerr 07LOT094” [CSCA]; ♂, “CAL. Trinity Co., S. Fork Van Horn, creek 2 mi. from, mouth at upper, Mad river. Alt. 3000’ 9.VIII.70 / moss-edged rock pools in running stream, open area. Collector Hugh B. Leech” [CAS]; ♂, “USA: CA: Tulare Co.: Whitaker Forest, E. Eshom Crk. Drainage, nr. tree #142, <named-content xmlns:xlink="http://www.w3.org/1999/xlink" content-type="dwc:verbatimCoordinates" xlink:type="simple">36.7062N, 118.9319W</named-content>, 1650masl, MT, 3.vi–16.vii.2010 P.H. Kerr CSCA10L174” [CSCA; specimen #12J131, in alcohol]; 3 ♂♂, “USA: CA: Tulare Co.: Whitaker Forest, E. Eshom Crk. Drainage, nr. tree #142, <named-content xmlns:xlink="http://www.w3.org/1999/xlink" content-type="dwc:verbatimCoordinates" xlink:type="simple">36.7062N, 118.9319W</named-content>, 1650masl, MT, 16.vii–12.viii.2010 P.H. Kerr CSCA10L286” [CSCA; # 12J955 (dissected, <xref ref-type="fig" rid="F23">Figs 53–55</xref>, <xref ref-type="fig" rid="F25">59–61</xref>); 2 ♂♂ in alcohol]. <bold>IDAHO:</bold> ♂, “USA: IDAHO: Bonner County, Sandpoint KOA, 0.4 km W. Sagle, 18–VII-1974, Paul H. Arnaud, Jr., Calif. Acad. Sci. Coll.” [CAS (dissected)]. <bold>NEVADA:</bold> ♂, “Clear Creek Cpgd., Ormsby Co., NEV., 6500’ 27.VII.1968, D. D. Munroe” [CNC]. <bold>OREGON:</bold> 12 ♂♂, “USA: ORE.: Deschutes Co., DeschutesRiver, 1 mi. SW. Pringle Falls 31–VII-1970, Paul H. Arnaud, Jr., 4250’ Flight Trap” [CAS]; ♂, “USA: OREGON: Crook County, Cougar Campground, Marks Creek, 24–VII–1974, Paul H. Arnaud, Jr., Calif. Acad. Sci. Coll.” [CAS]; ♂, “USA: OREGON: Jackson County, Union Creek Campground, Rogue River 17.3 km N. Prospect, 975m / 24–VII–1974, Paul H. Arnaud, Jr., Calif. Acad. Sci. Coll.” [CAS]. <bold>WYOMING:</bold> ♂, “U.S.A.: WYOMING:, Lincoln County, between Grover and, Thayne 16–VIII–1981, Paul H. Arnaud, Jr” [CAS]. <bold>CANADA (B.C.</bold>): ♂, “12km. NE Pemberton, B.C., 28-VII-1990, A. Borkent CD1236” [CNC]; ♂, “No. 62-1256-04, Date 8.VII.62, F.I.S.1962 / light trap, Langford, B.C.” [CNC]; ♂, “CANADA: BC: Nanaimo, <named-content xmlns:xlink="http://www.w3.org/1999/xlink" content-type="dwc:verbatimCoordinates" xlink:type="simple">49.13°N, 123.97°W</named-content>, 4–6 June 2004, B. Brown, Malaise 06LOT435” [CSCA; specimen # 13N141].</p></tp:treatment-sec><tp:treatment-sec sec-type="Diagnosis"><title>Diagnosis.</title><!--PageBreak--><p><italic><tp:taxon-name>Megophthalmidia occidentalis</tp:taxon-name></italic> is most easily separated from <italic><tp:taxon-name>Megophthalmidia mckibbeni</tp:taxon-name></italic> sp. n. and all other Nearctic congeners by its yellow body that contrasts its dark brown head (<xref ref-type="fig" rid="F21">Fig. 51</xref>). This species is most similar to <italic><tp:taxon-name>Megophthalmidia mckibbeni</tp:taxon-name></italic> in the morphology of its male reproductive structures, particularly the aedeagus, which features a pair of long lateral processes (= “aedeagal fork”, <xref ref-type="fig" rid="F25">Fig. 60</xref>) that bear a short recurved ventral hook (<xref ref-type="fig" rid="F25">Fig. 59</xref>). This feature distinguishes these two species from all other <italic><tp:taxon-name>Megophthalmidia</tp:taxon-name></italic> in North America. Independent of body coloration, <italic><tp:taxon-name>Megophthalmidia occidentalis</tp:taxon-name></italic> may be distinguished from <italic><tp:taxon-name>Megophthalmidia mckibbeni</tp:taxon-name></italic> by having the epandrium posterior margin emarginate medially only (<xref ref-type="fig" rid="F23">Fig. 55</xref>; not entire margin angled inward, toward center), aedeagus bearing lateral processes that have s-curvature (tip pointing upward) in lateral view (<xref ref-type="fig" rid="F25">Fig. 59</xref>) and are subtended by a short process that extends about 1/3 length of lateral process before hook (<xref ref-type="fig" rid="F25">Fig. 59</xref>; in <italic><tp:taxon-name>Megophthalmidia  mckibbeni</tp:taxon-name></italic>, this subtending process is clearly longer (<xref ref-type="fig" rid="F16">Fig. 38</xref>)). In the dorsal view, the aedeagal lateral processes of <italic><tp:taxon-name>Megophthalmidia occidentalis</tp:taxon-name></italic> are thicker and exhibit noticeable bends (<xref ref-type="fig" rid="F25">Fig. 60</xref>), as opposed to being largely straight (as in <italic><tp:taxon-name>Megophthalmidia mckibbeni</tp:taxon-name></italic>, <xref ref-type="fig" rid="F16">Fig. 39</xref>).</p><!--PageBreak--></tp:treatment-sec><tp:treatment-sec sec-type="Description"><title>Description.</title><p>Male. Body length: 2.3–3.0, 2.7 [2.9] mm (n=10). Wing length: 2.2–2.7, 2.5 [2.6] mm (n=10).</p><p><italic>Coloration</italic> (<xref ref-type="fig" rid="F21">Fig. 51</xref>). Head dark brown; antennal scape and pedicel pale cream-colored to pale yellow, flagellomeres brown; face and clypeus light brown to brown; palps and labellum cream-colored to pale yellow. Thorax pale yellow to yellow throughout; scutum setae brown. Legs cream-colored to pale yellow becoming gradually darker apically, to light brown at tarsi; hind tibial comb yellowish, preceded by 0–3 (usually 3) dark brown setae. Wing hyaline without markings, wing veins yellowish brown; haltere stem and knob pale yellow. Anterior abdominal segments yellow to yellowish brown, posterior segments darkening successively; all abdominal segments bear dark brown setae. Terminalia pale yellow to light brown at base, gradually becoming darker brown apically.</p><fig id="F21" position="float" orientation="portrait"><label>Figure 51.</label><caption><p><italic><tp:taxon-name>Megophthalmidia occidentalis</tp:taxon-name></italic> Johannsen, habitus, fresh specimens [male above, # 07y273; female below, #07Z048]. Scale bar = 1 mm.</p></caption><graphic xmlns:xlink="http://www.w3.org/1999/xlink" xlink:href="ZooKeys-386-029-g021.jpg" position="float" orientation="portrait" xlink:type="simple"/></fig><!--PageBreak--><p><italic>Head</italic>. Ocelli slightly raised, median ocellus in line with anterior margin of lateral ocelli, median ocellus approx. 0.5× size as lateral ocelli; lateral ocellus located approx. 1–1.3× diameter of ocellus from eye margin, separated from median ocellus by approx. twice its own diameter. Eyes with microsetae, which are approximately as long as width of facet. Frons microtrichose, without setae, flattened. Antennal length 0.8–1.1, 1.0 [1.0] mm (n=10) (approx. 1× length of head and thorax). Face clearly longer than wide, setose; clypeus and labrum microtrichose, without setae. Palpus with four palpomeres; palpomere 1 without setae, other palpomeres with golden brown to dark brown setae, palpomere 2 bearing inconspicuous, small pocket of sensilla; palpomeres 1 and 2 subequal in length, palpomere 3 length subequal to or shorter than combined length of palpomeres 1 and 2, palpomere 4 length 1–1.25× combined lengths of palpomeres 1–3. In female, palpomere 4 appx. length of palpomeres 2–3.</p><p><italic>Thorax</italic>. Dorsum with evenly-distributed, short, appressed setae, bearing longer setae only along lateral and posterior margins. Antepronotum, proepisternum, and laterotergite bearing setae; remaining lateral thoracic sclerites bare. Costal wing vein extends beyond R<sub>5</sub>, one-half to approx. two-thirds distance between R<sub>5</sub> and M<sub>1</sub>; R<sub>1</sub> approximately the same length as r-m; cubital fork proximad of r-m base (<xref ref-type="fig" rid="F22">Fig. 52</xref>); R<sub>1</sub>, M<sub>1</sub>, M<sub>2</sub>, CuA<sub>1</sub>, and CuA<sub>2</sub> with setae on upper surface (lacking setae on M<sub>1</sub> + M<sub>2</sub>). Wing veins A1 and CuP absent.</p><!--PageBreak--><p><italic>Male genitalia</italic> (<xref ref-type="fig" rid="F23">Figs 53</xref>–<xref ref-type="fig" rid="F25">61</xref>). Epandrium dorsal surface flat or nearly so, with or without setae medially, posterior broadly but shallowly emarginate at center (<xref ref-type="fig" rid="F23">Fig. 55</xref>). Posterior processes of epandrium greater than 7× longer than wide, separated at base by approx. 3× width of process, length of setae at base of epandrial processes ~2× width of process (<xref ref-type="fig" rid="F23">Figs 54</xref>). Gonocoxites as in <xref ref-type="fig" rid="F24">Figs 56–58</xref>. Aedeagal fork with short recurved hook, bearing subtending process approx. 1/3 length of base to tip of hook (<xref ref-type="fig" rid="F25">Fig. 59</xref>).</p><fig id="F22" position="float" orientation="portrait"><label>Figure 52.</label><caption><p><italic><tp:taxon-name>Megophthalmidia occidentalis</tp:taxon-name></italic> Johannsen, wing [male, # 13M284]. Scale bar = 1 mm.</p></caption><graphic xmlns:xlink="http://www.w3.org/1999/xlink" xlink:href="ZooKeys-386-029-g022.jpg" position="float" orientation="portrait" xlink:type="simple"/></fig><fig id="F23" position="float" orientation="portrait"><label>Figures 53–55.</label><caption><p><italic><tp:taxon-name>Megophthalmidia occidentalis</tp:taxon-name></italic> Johannsen, male epandrium [# 12J955] <bold>53</bold> Lateral view <bold>54</bold> Posterior view <bold>55</bold> Dorsal view. Scale bar = 0.1 mm.</p></caption><graphic xmlns:xlink="http://www.w3.org/1999/xlink" xlink:href="ZooKeys-386-029-g023.jpg" position="float" orientation="portrait" xlink:type="simple"/></fig><fig id="F24" position="float" orientation="portrait"><label>Figures 56–58.</label><caption><p><italic><tp:taxon-name>Megophthalmidia occidentalis</tp:taxon-name></italic> Johannsen, male hypandrium [# 09D712] <bold>56</bold> Lateral view <bold>57</bold> Dorsal view <bold>58</bold> Ventral view. Scale bar = 0.1 mm.</p></caption><graphic xmlns:xlink="http://www.w3.org/1999/xlink" xlink:href="ZooKeys-386-029-g024.jpg" position="float" orientation="portrait" xlink:type="simple"/></fig><fig id="F25" position="float" orientation="portrait"><label>Figures 59–61.</label><caption><p><italic><tp:taxon-name>Megophthalmidia occidentalis</tp:taxon-name></italic> Johannsen, male aedeagus [# 12J955] <bold>59</bold> Lateral view <bold>60</bold> Dorsal view <bold>61</bold> Posterior view. Scale bar = 0.1 mm. Abbreviations: <bold>sub p</bold> subtending process <bold>vh</bold> recurved ventral hook.</p></caption><graphic xmlns:xlink="http://www.w3.org/1999/xlink" xlink:href="ZooKeys-386-029-g025.jpg" position="float" orientation="portrait" xlink:type="simple"/></fig><p>Female. Body length: 2.4–3.0, 2.7 mm (n=10). Antennal length: 0.6–0.8, 0.7 mm (n=10). Wing length: 2.4–2.7, 2.6 mm (n=10).</p><p><italic>Coloration</italic> (<xref ref-type="fig" rid="F21">Fig. 51</xref>). Same as male, except generally lighter at apex of abdomen.</p><p><italic>Head and thorax</italic>. Same as male, except antenna length shorter; 0.6–0.8, 0.7 mm (n=10).</p></tp:treatment-sec><tp:treatment-sec sec-type="Discussion"><title>Discussion.</title><p>Where sympatric, <italic><tp:taxon-name>Megophthalmidia occidentalis</tp:taxon-name></italic> and <italic><tp:taxon-name>Megophthalmidia mckibbeni</tp:taxon-name></italic> demonstrate clear color differences of both males and females that make distinguishing them in the field routine (<xref ref-type="fig" rid="F13">Figs 31</xref>, <xref ref-type="fig" rid="F21">51</xref>). Interestingly, the male genitalia of these two species are remarkably similar however – to the point where additional study was necessary to make sure that they aren’t simply color morphs of the same species. This wouldn’t be expected, given that both sexes of each type are found in sympatry, but it was still worth considering. As a test in a ‘double-blind’ format, I examined dozens of dissected and disassociated male genitalia from both <italic><tp:taxon-name>Megophthalmidia mckibbeni</tp:taxon-name></italic> and <italic><tp:taxon-name>Megophthalmidia occidentalis</tp:taxon-name></italic> throughout their respective geographic ranges, to see if differences in the structure of the male genitalia are consistent with the more obvious, non-genitalic differences between these species, such as body color. It was found that the genitalia of these two species do exhibit consistent morphological differences, in addition to differences of body color, and this test corroborated a separate species hypothesis for each (i.e., they can be distinguished reliably by their genitalia alone). If specimens are not critically-point dried, however, specimens of <italic><tp:taxon-name>Megophthalmidia occidentalis</tp:taxon-name></italic> tend to darken to an orange-brown color and in Southern California, I have seen a male <italic><tp:taxon-name>Megophthalmidia occidentalis</tp:taxon-name></italic> that retains a similar body color to <italic><tp:taxon-name>Megophthalmidia mckibbeni</tp:taxon-name></italic> [#12K748], so specific morphology of the male terminalia remains the more reliable arbiter for proper species recognition. The original holotype of <italic><tp:taxon-name>Megophthalmidia occidentalis</tp:taxon-name></italic> has darkened somewhat, but is consistent with <xref ref-type="fig" rid="F21">Fig. 51</xref>.</p></tp:treatment-sec><tp:treatment-sec><!--Section generated to contain objects referenced in tp:taxon-treatment.--><fig id="F43" position="float" orientation="portrait"><label>Figures 103–108.</label><caption><p><italic><tp:taxon-name>Megophthalmidia</tp:taxon-name></italic> localities, with locality lot numbers in brackets <bold>103</bold> Annadel State Park [07LOT029] <bold>104</bold> Indian Grinding Rock State Historical Park [07LOT096] <bold>105</bold> Backyard garden, Brentwood, CA [CSCA08L642] (Photo courtesy of B.V. Brown) <bold>106</bold> Lone Pine Canyon, Wrightwood, CA [CDFA2005-008] (Photo courtesy of S.L. Winterton) <bold>107</bold> Point Reyes National Seashore [CSCA12L022] <bold>108</bold> University of California McLaughlin Natural Reserve [CSCA10L050].</p></caption><graphic xmlns:xlink="http://www.w3.org/1999/xlink" xlink:href="ZooKeys-386-029-g043.jpg" position="float" orientation="portrait" xlink:type="simple"/></fig><fig id="F16" position="float" orientation="portrait"><label>Figures 38–40.</label><caption><p><italic><tp:taxon-name>Megophthalmidia mckibbeni</tp:taxon-name></italic> sp. n., male aedeagus [paratype, # 12J954] <bold>38</bold> Lateral view <bold>39</bold> Dorsal view <bold>40</bold> Posterior view. Scale bar = 0.1 mm. Abbreviations: <bold>sub p</bold> subtending process <bold>vh</bold> recurved ventral hook.</p></caption><graphic xmlns:xlink="http://www.w3.org/1999/xlink" xlink:href="ZooKeys-386-029-g016.jpg" position="float" orientation="portrait" xlink:type="simple"/></fig><fig id="F13" position="float" orientation="portrait"><label>Figure 31.</label><caption><p><italic><tp:taxon-name>Megophthalmidia mckibbeni</tp:taxon-name></italic> sp. n., habitus [holotype male above, # 12K727; female below, # 07Z047]. Scale bar = 1 mm.</p></caption><graphic xmlns:xlink="http://www.w3.org/1999/xlink" xlink:href="ZooKeys-386-029-g013.jpg" position="float" orientation="portrait" xlink:type="simple"/></fig></tp:treatment-sec></tp:taxon-treatment>
