# Supplementary material for: The Megophthalmidia (Diptera, Mycetophilidae) of North America including eight new species
Source: Zookeys. 2014 Mar 7;(386):29–83. doi: 10.3897/zookeys.386.6913 (PMC3970064; doi:10.3897/zookeys.386.6913)
Supplement: XML Treatment for Megophthalmidia perignea [file zookeys.386.6913-treatment7.xml]

<!DOCTYPE tp:taxon-treatment
  PUBLIC "-//TaxonX//DTD Taxonomic Treatment Publishing DTD v0 20100105//EN" "tax-treatment-NSO.dtd">
<tp:taxon-treatment xmlns:tp="http://www.plazi.org/taxpub"><tp:treatment-meta><mixed-citation publication-type="journal"><person-group><name><surname>Kerr</surname><given-names>Peter H.</given-names></name></person-group><article-title>The <italic>Megophthalmidia</italic> (Diptera, Mycetophilidae) of North America including eight new species</article-title><source>Zookeys</source><day>7</day><month>3</month><year>2014</year><volume>2014</volume><issue>386</issue><fpage>29</fpage><lpage>83</lpage><pub-id pub-id-type="doi">10.3897/zookeys.386.6913</pub-id></mixed-citation></tp:treatment-meta><tp:nomenclature><tp:taxon-name>
                        <tp:taxon-name-part taxon-name-part-type="genus">Megophthalmidia</tp:taxon-name-part>
                        <tp:taxon-name-part taxon-name-part-type="species">perignea</tp:taxon-name-part>
                        <object-id xmlns:xlink="http://www.w3.org/1999/xlink" content-type="zoobank" xlink:type="simple">http://zoobank.org/B80ABEC9-7043-4E7C-8273-EF6C2176B7C8</object-id>
                        <object-id xmlns:xlink="http://www.w3.org/1999/xlink" xlink:type="simple">http://species-id.net/wiki/Megophthalmidia_perignea</object-id>
                    </tp:taxon-name><tp:taxon-status xmlns:xlink="http://www.w3.org/1999/xlink" xlink:type="simple">sp. n.</tp:taxon-status><xref ref-type="fig" rid="F26">Figs 62</xref><xref ref-type="fig" rid="F27"/><xref ref-type="fig" rid="F28"/><xref ref-type="fig" rid="F29">–71</xref></tp:nomenclature><tp:treatment-sec sec-type="Type material"><title>Type material.</title><p>Holotype: ♂, “USA: ARIZONA: Mohave Co; 11km, ESE Kingman; Malaise nr Hualapai, Mt. Recreational Park; 5–15.vi.2012, ME Irwin; 1740m; <named-content xmlns:xlink="http://www.w3.org/1999/xlink" content-type="dwc:verbatimCoordinates" xlink:type="simple">35°06.68'N, 113°54.14'W</named-content> CSCA13L225” / “HOLOTYPE 13N210, <italic><tp:taxon-name>Megophthalmidia perignea</tp:taxon-name></italic> ♂, Kerr, 2014” [red label]. Deposited in CSCA, mounted on gray point, entire specimen in excellent condition (<xref ref-type="fig" rid="F26">Fig. 62</xref>), missing part of left wing.</p><p>Paratypes (all bearing a blue paratype label): 4 ♂♂, 3 ♀♀, same locality as holotype / [CSCA; specimen numbers 13M587 (dissected ♂, <xref ref-type="fig" rid="F27">Figs 63</xref>–<xref ref-type="fig" rid="F29">71</xref>), 13M569 (♂), 13M659 (♂, in alcohol), 13N390 (♂), 13N391 (♂),13N392 (♀), 13N393 <!--PageBreak--><!--PageBreak-->(♀), 13N394 (♀, <xref ref-type="fig" rid="F26">Fig. 62</xref>)]; ♂, “USA: ARIZONA, Gila Co; 21km S Globe; Malaise in Oak-Juniper, hillside thicket; 15–20.v.2013, ME Irwin; 1480m; <named-content xmlns:xlink="http://www.w3.org/1999/xlink" content-type="dwc:verbatimCoordinates" xlink:type="simple">33°14.12'N, 110°46.92'W</named-content> CSCA13L218” [CSCA; specimen # 13M544]; ♂, ♀, “USA: ARIZONA, Gila Co; 21km S Globe; Malaise in Oak-Juniper, hillside thicket; 20–25.v.2013, ME Irwin; 1480m; <named-content xmlns:xlink="http://www.w3.org/1999/xlink" content-type="dwc:verbatimCoordinates" xlink:type="simple">33°14.12'N, 110°46.92'W</named-content> CSCA13L222” [UAIC; specimen numbers 13M556 (♂), 13N389 (♀)].</p></tp:treatment-sec><tp:treatment-sec sec-type="Diagnosis"><title>Diagnosis.</title><p>Like its putative sister taxon, <italic><tp:taxon-name>Megophthalmidia ignea</tp:taxon-name></italic>, <italic><tp:taxon-name>Megophthalmidia perignea</tp:taxon-name></italic> sp. n. is superficially similar to <italic><tp:taxon-name>Megophthalmidia browni</tp:taxon-name></italic> and <italic><tp:taxon-name>Megophthalmidia mckibbeni</tp:taxon-name></italic> sp. n. because of its brown thorax and contrasting cream-colored tibia, but may be separated from these taxa by its shortened and bare apical epandrial processes (<xref ref-type="fig" rid="F27">Figs 63</xref>, <xref ref-type="fig" rid="F27">64</xref>). <italic><tp:taxon-name>Megophthalmidia perignea</tp:taxon-name></italic> is similar to <italic><tp:taxon-name>Megophthalmidia ignea</tp:taxon-name></italic> in nearly all aspects except in relatively subtle features of the male genitalia. At its base, the short aedeagal tine of <italic><tp:taxon-name>Megophthalmidia perignea</tp:taxon-name></italic> has approximately the diameter as the long aedeagal tine. Also, in <italic><tp:taxon-name>Megophthalmidia perignea</tp:taxon-name></italic>, the apical epandrial processes are shorter, wider, and turned inward more than in <italic><tp:taxon-name>Megophthalmidia ignea</tp:taxon-name></italic>.</p></tp:treatment-sec><tp:treatment-sec sec-type="Description"><title>Description.</title><p>Male. Body length: 2.6–2.9, 2.8 [2.9] mm (n=6). Wing length: 2.5–2.9, 2.7 [2.5] mm (n=7).</p><!--PageBreak--><p><italic>Coloration</italic> (<xref ref-type="fig" rid="F26">Fig. 62</xref>). Head dark brown; antennal scape, pedicel, and flagellomeres brown; face dark brown, clypeus and labrum brown to dark brown; palps and labellum cream-colored to pale yellow (palpomeres 1–3 usually slightly darker than others, palpomere 2 with light patch where sensilla present). Thorax brown to dark brown throughout, except at the anterolateral margin of the dorsum and dorsal apronotal area, where it may be narrowly cream-colored or pale yellow; scutum setae golden brown to dark brown. Coxae clearly lighter in color than thorax, cream-colored to pale yellow; femora cream-colored throughout, dark brown at apical margin; tibiae and tarsi cream-colored to pale yellow, with densely-arranged dark brown setae; hind tibial comb yellowish, preceded by 0–3 (usually 3) dark brown setae. Wing hyaline without markings, wing veins brown; haltere stem and knob white to cream-colored. Abdominal segments concolorous brown. Terminalia light brown to brown.</p><fig id="F26" position="float" orientation="portrait"><label>Figure 62.</label><caption><p><italic><tp:taxon-name>Megophthalmidia perignea</tp:taxon-name></italic> sp. n., habitus [holotype male above, # 13N210; female below, # 13N394]. Scale bar = 1 mm.</p></caption><graphic xmlns:xlink="http://www.w3.org/1999/xlink" xlink:href="ZooKeys-386-029-g026.jpg" position="float" orientation="portrait" xlink:type="simple"/></fig><!--PageBreak--><p><italic>Head</italic>. Ocelli slightly raised, median ocellus in line with anterior margin of lateral ocelli, median ocellus approx. 0.3×–0.5× size of lateral ocelli; lateral ocellus located approx. 1.8× diameter of ocellus from eye margin, separated from median ocellus by approx. 2.0× its own diameter. Eyes with microsetae, which are approximately as long as width of facet. Frons microtrichose, without setae, flattened. Antennal length 1.1–1.3, 1.2 [1.3] mm (n=6). Face clearly longer than wide, setose; clypeus and labrum microtrichose, without setae. Palpus with four palpomeres; palpomere 1 oblong, without setae; other palpomeres with brown setae; palpomere 2 bearing small pocket of sensilla; palpomere 1 length longer than or subequal in length to palpomere 2; palpomere 3 approx. same length as combined length of palpomeres 1 and 2; palpomere 4 subequal or slightly longer in length to combined length of palpomeres 2 and 3.</p><p><italic>Thorax</italic>. Dorsum with evenly-distributed, short, appressed setae, bearing longer setae only along lateral and posterior margins. Antepronotum, proepisternum, and laterotergite bearing setae; remaining lateral thoracic sclerites bare. Costal wing vein extends beyond R<sub>5</sub>, approx. three-fifths distance between R<sub>5</sub> and M<sub>1</sub>; R<sub>1</sub> approximately the same length as r-m or slightly longer; cubital fork below or proximad of r-m base (as in <italic><tp:taxon-name>Megophthalmidia occidentalis</tp:taxon-name></italic>, <xref ref-type="fig" rid="F22">Fig. 52</xref>); R<sub>1</sub>, M<sub>1</sub>, M<sub>2</sub>, CuA<sub>1</sub>, and CuA<sub>2</sub> with setae on upper surface (lacking setae on M<sub>1</sub> + M<sub>2</sub>). Wing veins A1 and CuP absent.</p><!--PageBreak--><p><italic>Male genitalia</italic> (<xref ref-type="fig" rid="F27">Figs 63</xref><xref ref-type="fig" rid="F28">–</xref><xref ref-type="fig" rid="F29">71</xref>). Posterior margin of epandrium broadly emarginate at center (<xref ref-type="fig" rid="F27">Fig. 65</xref>). Posterior processes of epandrium relatively short, approx. 2× longer than wide, separated at base by approx. 1× width of process, turned inward (i.e., broad in lateral view (<xref ref-type="fig" rid="F27">Fig. 63</xref>)); bare (<xref ref-type="fig" rid="F27">Fig. 64</xref>). Gonocoxites as in <xref ref-type="fig" rid="F28">Figs 66–68</xref>. Aedeagal fork bifurcated into tines; shorter tine slightly thickened (nearly same width as paired tine at base), both tines pointed outward apically (<xref ref-type="fig" rid="F29">Fig. 70</xref>).</p><fig id="F27" position="float" orientation="portrait"><label>Figures 63–65.</label><caption><p><italic><tp:taxon-name>Megophthalmidia perignea</tp:taxon-name></italic> sp. n., male epandrium [paratype, # 13M587] <bold>63</bold> Lateral view <bold>64</bold> Posterior view <bold>65</bold> Dorsal view. Scale bar = 0.1 mm.</p></caption><graphic xmlns:xlink="http://www.w3.org/1999/xlink" xlink:href="ZooKeys-386-029-g027.jpg" position="float" orientation="portrait" xlink:type="simple"/></fig><fig id="F28" position="float" orientation="portrait"><label>Figures 66–68.</label><caption><p><italic><tp:taxon-name>Megophthalmidia perignea</tp:taxon-name></italic> sp. n., male hypandrium [paratype, # 12J587] <bold>66</bold> Lateral view <bold>67</bold> Dorsal view <bold>68</bold> Ventral view. Scale bar = 0.1 mm.</p></caption><graphic xmlns:xlink="http://www.w3.org/1999/xlink" xlink:href="ZooKeys-386-029-g028.jpg" position="float" orientation="portrait" xlink:type="simple"/></fig><fig id="F29" position="float" orientation="portrait"><label>Figures 69–71.</label><caption><p><italic><tp:taxon-name>Megophthalmidia perignea</tp:taxon-name></italic> sp. n., male aedeagus [paratype, # 13M587] <bold>69</bold> Lateral view <bold>70</bold> Dorsal view <bold>71</bold> Posterior view. Scale bar = 0.1 mm.</p></caption><graphic xmlns:xlink="http://www.w3.org/1999/xlink" xlink:href="ZooKeys-386-029-g029.jpg" position="float" orientation="portrait" xlink:type="simple"/></fig><p>Female. Body length: 2.6–3.3, 2.8 mm (n=4). Antennal length: 0.8–1.0, 0.9 mm (n=4). Wing length: 2.5–3.1, 2.8 mm (n=4).</p><p><italic>Coloration</italic> (<xref ref-type="fig" rid="F26">Fig. 62</xref>). Same as male; cerci light brown to brown.</p><p><italic>Head and thorax</italic>. Same as male, except antenna length shorter.</p></tp:treatment-sec><tp:treatment-sec sec-type="Etymology"><title>Etymology.</title><p>The species epithet “perignea” is an adjective, derived for the Latin word for “near fiery” in reference to the distribution of this species, relative to that of its sister taxon, <italic><tp:taxon-name>Megophthalmidia ignea</tp:taxon-name></italic> sp. n.</p></tp:treatment-sec><tp:treatment-sec><!--Section generated to contain objects referenced in tp:taxon-treatment.--><fig id="F22" position="float" orientation="portrait"><label>Figure 52.</label><caption><p><italic><tp:taxon-name>Megophthalmidia occidentalis</tp:taxon-name></italic> Johannsen, wing [male, # 13M284]. Scale bar = 1 mm.</p></caption><graphic xmlns:xlink="http://www.w3.org/1999/xlink" xlink:href="ZooKeys-386-029-g022.jpg" position="float" orientation="portrait" xlink:type="simple"/></fig></tp:treatment-sec></tp:taxon-treatment>
