# Supplementary material for: The Megophthalmidia (Diptera, Mycetophilidae) of North America including eight new species
Source: Zookeys. 2014 Mar 7;(386):29–83. doi: 10.3897/zookeys.386.6913 (PMC3970064; doi:10.3897/zookeys.386.6913)
Supplement: XML Treatment for Megophthalmidia radiata [file zookeys.386.6913-treatment8.xml]

<!DOCTYPE tp:taxon-treatment
  PUBLIC "-//TaxonX//DTD Taxonomic Treatment Publishing DTD v0 20100105//EN" "tax-treatment-NSO.dtd">
<tp:taxon-treatment xmlns:tp="http://www.plazi.org/taxpub"><tp:treatment-meta><mixed-citation publication-type="journal"><person-group><name><surname>Kerr</surname><given-names>Peter H.</given-names></name></person-group><article-title>The <italic>Megophthalmidia</italic> (Diptera, Mycetophilidae) of North America including eight new species</article-title><source>Zookeys</source><day>7</day><month>3</month><year>2014</year><volume>2014</volume><issue>386</issue><fpage>29</fpage><lpage>83</lpage><pub-id pub-id-type="doi">10.3897/zookeys.386.6913</pub-id></mixed-citation></tp:treatment-meta><tp:nomenclature><tp:taxon-name>
                        <tp:taxon-name-part taxon-name-part-type="genus">Megophthalmidia</tp:taxon-name-part>
                        <tp:taxon-name-part taxon-name-part-type="species">radiata</tp:taxon-name-part>
                        <object-id xmlns:xlink="http://www.w3.org/1999/xlink" content-type="zoobank" xlink:type="simple">http://zoobank.org/2B07F97E-C352-4973-ADC1-F37178E9C494</object-id>
                        <object-id xmlns:xlink="http://www.w3.org/1999/xlink" xlink:type="simple">http://species-id.net/wiki/Megophthalmidia_radiata</object-id>
                    </tp:taxon-name><tp:taxon-status xmlns:xlink="http://www.w3.org/1999/xlink" xlink:type="simple">sp. n.</tp:taxon-status><xref ref-type="fig" rid="F30">Figs 72</xref><xref ref-type="fig" rid="F31"/><xref ref-type="fig" rid="F32"/><xref ref-type="fig" rid="F33">–81</xref></tp:nomenclature><tp:treatment-sec sec-type="Type material"><title>Type material.</title><p>Holotype: ♂, “USA: CA: San Luis Obispo Co., UC Rancho Marino Res., Malaise, 35.5391°N,-121.0790°W, 9–25.iv.2009 M.S. Caterino, CSCA12L333” / “HOLOTYPE 13M301, <italic><tp:taxon-name>Megophthalmidia radiata</tp:taxon-name></italic> ♂, Kerr, 2014” [red label]. Deposited in CSCA, mounted on gray point, missing mid and hind right legs, otherwise in excellent condition; specimen not dissected (<xref ref-type="fig" rid="F30">Fig. 72</xref>).</p><p>Paratypes (all bearing blue paratype label): 3 ♂♂, ♀, same locality as holotype [SBMNH # 13M345 (♂); CSCA, specimen numbers 13M318 (dissected ♂, <xref ref-type="fig" rid="F31">Figs 73</xref>–<xref ref-type="fig" rid="F33">81</xref>), 13M343 (♂), 12M344 (♀, <xref ref-type="fig" rid="F30">Fig. 72</xref>)]; ♂, “USA: CA: San Luis Obispo Co., UC Rancho Marino Res., Malaise, 35.5392°N,-121.0813°W, 15.iv–7.v.2009 M.S. Caterino CSCA13L250” [CSCA; # 13M787].</p></tp:treatment-sec><tp:treatment-sec sec-type="Diagnosis"><title>Diagnosis.</title><p><italic><tp:taxon-name>Megophthalmidia radiata</tp:taxon-name></italic> sp. n. may be confused with several Nearctic congeners that also have a brown thorax. Among these, it is most similar to <italic><tp:taxon-name>Megophthalmidia ignea</tp:taxon-name></italic>, <italic><tp:taxon-name>Megophthalmidia perignea</tp:taxon-name></italic>, and <italic><tp:taxon-name>Megophthalmidia misericordia</tp:taxon-name></italic> on account of having broad posterior epandrial processes. <italic><tp:taxon-name>Megophthalmidia radiata</tp:taxon-name></italic> has thicker posterior epandrial processes at their base than any of its congeners, including <italic><tp:taxon-name>Megophthalmidia ignea</tp:taxon-name></italic> and <italic><tp:taxon-name>Megophthalmidia misericordia</tp:taxon-name></italic> however, a character which is especially noticeable in lateral view (<xref ref-type="fig" rid="F31">Fig. 73</xref>). The posterior epandrial processes are also very narrowly separated at their base (<xref ref-type="fig" rid="F31">Fig. 74</xref>). The form of the adeagal complex is also diagnostic for this species (<xref ref-type="fig" rid="F33">Figs 79–81</xref>).</p></tp:treatment-sec><tp:treatment-sec sec-type="Description"><title>Description.</title><p>Male. Body length: 2.6–2.9, 2.8 [2.9] mm (n=4). Wing length: 2.8–3.1, 3.0 [2.9] mm (n=4).</p><!--PageBreak--><!--PageBreak--><p><italic>Coloration</italic> (<xref ref-type="fig" rid="F30">Fig. 72</xref>). Male. Head dark brown; antennal scape, pedicel and flagellomeres brown to dark brown; face dark brown, clypeus and labrum brown to dark brown; palps and labellum cream-colored, pale yellow, to light brown (palpomeres 1–3 usually slightly darker than others, palpomere 2 with light patch where sensilla present). Thorax brown to dark brown throughout; scutum setae brown. Coxae nearly the same or lighter in color as thorax, light brown to brown, fore coxa same color as mid- and hind coxa; femora, tibia, and tarsi light brown to brown; hind tibial comb yellowish, preceded by 0–3 (usually 3) dark brown setae. Wing hyaline without markings, wing veins brown; haltere stem and knob cream-colored. Abdominal segments concolorous brown to dark brown. Terminalia brown.</p><fig id="F30" position="float" orientation="portrait"><label>Figure 72.</label><caption><p><italic><tp:taxon-name>Megophthalmidia radiata</tp:taxon-name></italic> sp. n., habitus [holotype male above, # 13M301; female below, # 13M344]. Scale bar = 1 mm.</p></caption><graphic xmlns:xlink="http://www.w3.org/1999/xlink" xlink:href="ZooKeys-386-029-g030.jpg" position="float" orientation="portrait" xlink:type="simple"/></fig><p><italic>Head</italic>. Ocelli slightly raised, median ocellus in line with anterior margin of lateral ocelli, median ocellus approx. 0.4–0.8× size of lateral ocelli; lateral ocellus located 1.5–2× diameter of ocellus from eye margin, separated from median ocellus by approx. same distance. Eyes with microsetae, which are approximately as long as width of facet. Frons microtrichose, without setae, flattened. Antennal length 1.5–1.6, 1.5 [1.5] mm (n=3). Face clearly longer than wide, setose; clypeus and labrum microtrichose, without setae. Palpus with four palpomeres; palpomere 1 oblong-triangular, without setae; other palpomeres with golden brown setae; palpomere 2 bearing small pocket of sensilla; palpomere 1 length longer than or subequal in length to palpomere 2; palpomere 3 length subequal to or slightly shorter than combined length of palpomeres 1 and 2; palpomere 4 length 0.7–1.2× combined lengths of palpomeres 1–3 In female, palpomere 4 appx. length of palpomeres 2–3.</p><!--PageBreak--><p><italic>Thorax</italic>. Dorsum with evenly-distributed, short, appressed setae, bearing longer setae only along lateral and posterior margins. Antepronotum, proepisternum, and laterotergite bearing setae; remaining lateral thoracic sclerites bare. Costal wing vein extends beyond R<sub>5</sub>, approx. two-thirds distance between R<sub>5</sub> and M<sub>1</sub>; R<sub>1</sub> approximately the same length as r-m or slightly longer; cubital fork below, slightly proximad or slightly distad of r-m base; R<sub>1</sub>, M<sub>1</sub>, M<sub>2</sub>, CuA<sub>1</sub>, and CuA<sub>2</sub> with setae on upper surface (lacking setae on M<sub>1</sub> + M<sub>2</sub>). Wing veins A1 and CuP absent.</p><p><italic>Male genitalia</italic> (<xref ref-type="fig" rid="F31">Figs 73</xref><xref ref-type="fig" rid="F32">–</xref><xref ref-type="fig" rid="F33">81</xref>). Epandrium dorsal surface with medial depression, where setae are lacking; posterior margin broadly emarginate at center (<xref ref-type="fig" rid="F31">Figs 74</xref>, <xref ref-type="fig" rid="F31">75</xref>). Posterior processes of epandrium broad, approx. 2.5× longer than narrowest width, narrowly separated at base, length of setae at base of epandrial processes approximately 0.5× width of process, bare along most of length (<xref ref-type="fig" rid="F31">Figs 73</xref>, <xref ref-type="fig" rid="F31">74</xref>). Gonocoxites as in <xref ref-type="fig" rid="F32">Figs 76–78</xref>. Aedeagal fork bifurcated into two tines one clearly longer (approx. 3×) and wider (approx. 2×) than the other; smaller tine pointed upward, longer tine s-curved, slightly recurved backward at apex (<xref ref-type="fig" rid="F33">Figs 79–81</xref>).</p><fig id="F31" position="float" orientation="portrait"><label>Figures 73–75.</label><caption><p><italic><tp:taxon-name>Megophthalmidia radiata</tp:taxon-name></italic> sp. n., male epandrium [paratype, # 13M318] <bold>73</bold> Lateral view <bold>74</bold> Posterior view <bold>75</bold> Dorsal view. Scale bar = 0.1 mm.</p></caption><graphic xmlns:xlink="http://www.w3.org/1999/xlink" xlink:href="ZooKeys-386-029-g031.jpg" position="float" orientation="portrait" xlink:type="simple"/></fig><fig id="F32" position="float" orientation="portrait"><label>Figures 76–78.</label><caption><p><italic><tp:taxon-name>Megophthalmidia radiata</tp:taxon-name></italic> sp. n., male hypandrium [paratype, # 13M318] <bold>76</bold> Lateral view <bold>77</bold> Dorsal view <bold>78</bold> Ventral view. Scale bar = 0.1 mm.</p></caption><graphic xmlns:xlink="http://www.w3.org/1999/xlink" xlink:href="ZooKeys-386-029-g032.jpg" position="float" orientation="portrait" xlink:type="simple"/></fig><fig id="F33" position="float" orientation="portrait"><label>Figures 79–81.</label><caption><p><italic><tp:taxon-name>Megophthalmidia radiata</tp:taxon-name></italic> sp. n., male aedeagus [paratype, # 13M318] <bold>79</bold> Lateral view <bold>80</bold> Dorsal view <bold>81</bold> Posterior view. Scale bar = 0.1 mm.</p></caption><graphic xmlns:xlink="http://www.w3.org/1999/xlink" xlink:href="ZooKeys-386-029-g033.jpg" position="float" orientation="portrait" xlink:type="simple"/></fig><!--PageBreak--><p>Female. Body length: 3.2 mm (n=1). Wing length: 3.0 mm (n=1). Antennal length 1.1 mm (n=1).</p><p><italic>Coloration</italic> (<xref ref-type="fig" rid="F30">Fig. 72</xref>). Same as male, except abdominal segments 8–10 brown; cerci light brown to brown.</p><p><italic>Head and thorax</italic>. Same as male, except antenna length shorter.</p></tp:treatment-sec><tp:treatment-sec sec-type="Etymology"><title>Etymology.</title><p>The species epithet “radiata” is a noun in apposition, due to the proximity of this species to <italic><tp:taxon-name>Pinus radiata</tp:taxon-name></italic> (Monterey Pine). The only known locality for this <italic><tp:taxon-name>Megophthalmidia</tp:taxon-name></italic> species, Kenneth S. Norris Rancho Marino Reserve (University of California Natural Reserve System), is one of only three areas where natural <italic><tp:taxon-name>Pinus radiata</tp:taxon-name></italic> forests still exist.</p></tp:treatment-sec></tp:taxon-treatment>
