# Supplementary material for: The Megophthalmidia (Diptera, Mycetophilidae) of North America including eight new species
Source: Zookeys. 2014 Mar 7;(386):29–83. doi: 10.3897/zookeys.386.6913 (PMC3970064; doi:10.3897/zookeys.386.6913)
Supplement: XML Treatment for Megophthalmidia saskia [file zookeys.386.6913-treatment9.xml]

<!DOCTYPE tp:taxon-treatment
  PUBLIC "-//TaxonX//DTD Taxonomic Treatment Publishing DTD v0 20100105//EN" "tax-treatment-NSO.dtd">
<tp:taxon-treatment xmlns:tp="http://www.plazi.org/taxpub"><tp:treatment-meta><mixed-citation publication-type="journal"><person-group><name><surname>Kerr</surname><given-names>Peter H.</given-names></name></person-group><article-title>The <italic>Megophthalmidia</italic> (Diptera, Mycetophilidae) of North America including eight new species</article-title><source>Zookeys</source><day>7</day><month>3</month><year>2014</year><volume>2014</volume><issue>386</issue><fpage>29</fpage><lpage>83</lpage><pub-id pub-id-type="doi">10.3897/zookeys.386.6913</pub-id></mixed-citation></tp:treatment-meta><tp:nomenclature><tp:taxon-name>
                        <tp:taxon-name-part taxon-name-part-type="genus">Megophthalmidia</tp:taxon-name-part>
                        <tp:taxon-name-part taxon-name-part-type="species">saskia</tp:taxon-name-part>
                        <object-id xmlns:xlink="http://www.w3.org/1999/xlink" content-type="zoobank" xlink:type="simple">http://zoobank.org/D44EE8C8-5DBE-4437-BB1C-367790670A77</object-id>
                        <object-id xmlns:xlink="http://www.w3.org/1999/xlink" xlink:type="simple">http://species-id.net/wiki/Megophthalmidia_saskia</object-id>
                    </tp:taxon-name><tp:taxon-status xmlns:xlink="http://www.w3.org/1999/xlink" xlink:type="simple">sp. n.</tp:taxon-status><xref ref-type="fig" rid="F34">Figs 82</xref><xref ref-type="fig" rid="F35"/><xref ref-type="fig" rid="F36"/><xref ref-type="fig" rid="F37"/><xref ref-type="fig" rid="F38">–92</xref></tp:nomenclature><tp:treatment-sec sec-type="Type material"><title>Type material.</title><p>Holotype: ♂, “USA: CA: Marin: Pt. Reyes NS, LimantourRd, 2.6mi S BearVallRd, 2mMT, 38.0526°N,-122.8263°W, 13.iii–1.v.2012 P. H. Kerr, C. J. Borkent, CSCA12L022” / “HOLOTYPE 12J607, <!--PageBreak--><!--PageBreak--><italic><tp:taxon-name>Megophthalmidia saskia</tp:taxon-name></italic> ♂, Kerr, 2014” [red label]. Deposited in CSCA, complete specimen in excellent condition, mounted on gray point (<xref ref-type="fig" rid="F34">Fig. 82</xref>). See <xref ref-type="fig" rid="F43">Fig. 107</xref> for image of type locality.</p><p>Paratypes: ♀, “USA: CA: Humboldt Co., Humboldt Bay NWR, Lanphere Dunes, MT#3 (6m), ~6masl, <named-content xmlns:xlink="http://www.w3.org/1999/xlink" content-type="dwc:verbatimCoordinates" xlink:type="simple">40°53.421'N, 124°08.601'W</named-content> 10.iv–18.viii.2008 P.H. Kerr, P.Haggard CSCA09L107” [CSCA; # 09E102]; 2 ♀♀, “USA: CA: Humboldt Co., <!--PageBreak-->Prairie Creek SP, Cal-Barrel Rd. trailhd, <named-content xmlns:xlink="http://www.w3.org/1999/xlink" content-type="dwc:verbatimCoordinates" xlink:type="simple">41.3828°N, 123.9979°W</named-content>, 300masl, 2.vi–25.vii.2009 P. Kerr &amp; O. Lonsdale, 2mMT, CSCA09L519” [CSCA; numbers 09D513, 13N400 (<xref ref-type="fig" rid="F34">Fig. 82</xref>)]; 2 ♂♂, 3 ♀ ♀ “USA: CA: Marin: Pt. Reyes NS, MtVisionRd, 1.8mi E SFDrakeBlvd 6mMT, 38.1013°N,-122.8878°W 280masl, 13.iii–1.v.2012, P. H. Kerr &amp; C. J. Borkent, CSCA12L023” [CSCA; specimen numbers 12J951 (♂, <xref ref-type="fig" rid="F36">Figs 84</xref>–<xref ref-type="fig" rid="F38">92</xref>), 12J606 (♂), 12J450 (♀), 13N398 (♀),13N399 (♀)]; ♂, “USA: CA: Sonoma Co., Annadel SP, 0.9mi from park lot, Richardson trail, <named-content xmlns:xlink="http://www.w3.org/1999/xlink" content-type="dwc:verbatimCoordinates" xlink:type="simple">38°26.11'N, 122°36.67'W</named-content> 220masl, 6m MT#3, 17.v-7.vi.2007 P. Kerr &amp; S. Blank, 07LOT196” [CSCA; # 07y537]; 2 ♂♂, “USA: CA: Marin: Pt. Reyes NS, MtVisionRd, 1.8mi E SFDrakeBlvd 6mMT, 38.1013°N,-122.8878°W 280masl, 13.iii–1.v.2012, P. H. Kerr &amp; C. J. Borkent, CSCA12L023” [CSCA; # 12J578, # 13M285 (<xref ref-type="fig" rid="F35">Fig. 83</xref>); both in alcohol]; ♂, “USA: CA: Sonoma Co., Annadel SP, 0.9mi from park lot, Richardson trail <named-content xmlns:xlink="http://www.w3.org/1999/xlink" content-type="dwc:verbatimCoordinates" xlink:type="simple">38°26.11'N, 122°36.67'W</named-content> 220masl, 6m MT, 3–26.iv.2007 P. Kerr &amp; S. Blank 07LOT029” [Locality <xref ref-type="fig" rid="F43">Fig. 103</xref>; CSCA; # 12K736, in alcohol].</p></tp:treatment-sec><tp:treatment-sec sec-type="Diagnosis"><title>Diagnosis.</title><p><italic><tp:taxon-name>Megophthalmidia saskia</tp:taxon-name></italic> is easily separated from its putative congeners by its having a setose frons, wing vein CuP (<xref ref-type="fig" rid="F35">Fig. 83</xref>), dark haltere, and distinctive genitalia (<xref ref-type="fig" rid="F36">Figs 84</xref>–<xref ref-type="fig" rid="F37">89</xref>).</p></tp:treatment-sec><tp:treatment-sec sec-type="Description"><title>Description.</title><p>Male. Body length: 2.5–2.7, 2.6 [2.6] mm (n=3). Wing length: 2.5–2.7, 2.6 [2.6] mm (n=3).</p><p><italic>Coloration</italic> (<xref ref-type="fig" rid="F34">Fig. 82</xref>). Head, antennae, face, clypeus and labrum dark brown to black; palps and labellum light brown to brown. Thorax dark brown to black throughout; scutum setae black. Coxae light brown to brown, anterior surface of fore coxae darker; femora becoming gradually darker dorsoapically, tibiae brown to dark brown (hind tibia darkest), tarsi brown; hind tibial comb dark brown, preceded by one longer dark brown seta. Wing hyaline without markings, wing veins dark brown; haltere stem and knob dark brown. Abdominal segments concolorous dark brown to black, except sternites 1–3 usually paler brown. Terminalia dark brown to black.</p><fig id="F34" position="float" orientation="portrait"><label>Figure 82.</label><caption><p><italic><tp:taxon-name>Megophthalmidia saskia</tp:taxon-name></italic> sp. n., habitus [holotype male above, # 12J607; female below, # 13N400]. Scale bar = 1 mm.</p></caption><graphic xmlns:xlink="http://www.w3.org/1999/xlink" xlink:href="ZooKeys-386-029-g034.jpg" position="float" orientation="portrait" xlink:type="simple"/></fig><fig id="F35" position="float" orientation="portrait"><label>Figure 83.</label><caption><p><italic><tp:taxon-name>Megophthalmidia saskia</tp:taxon-name></italic> sp. n., wing [paratype male, # 13M285]. Scale bar = 1 mm.</p></caption><graphic xmlns:xlink="http://www.w3.org/1999/xlink" xlink:href="ZooKeys-386-029-g035.jpg" position="float" orientation="portrait" xlink:type="simple"/></fig><p><italic>Head</italic>. Ocelli slightly raised, not arranged in a line (median ocellus clearly anterior of lateral ocelli); median ocellus very small, approx. 0.2× size of lateral ocelli; lateral ocellus located approx. 3× diameter of ocellus from eye margin, separated from median ocellus by approx. twice its own diameter. Frons microtrichose and setose, flattened. Eyes with microsetae, which are approximately as long as width of facet. Antennal length 1.0–1.1, 1.0 [1.1] mm (n=3) (approx. 1× length of head and thorax). Face nearly as wide as long, microtrichose, bearing black setae medially and along ventral margin; clypeus microtrichose, without setae; labrum microtrichose, without setae. Palpus with four palpomeres; palpomere 1 barrel-shaped, without setae; other palpomeres with golden brown to dark brown setae; palpomere 2 bearing small pocket of sensilla; palpomere 1 subequal in length to palpomere 2; palpomere 3 length slightly shorter than combined length of palpomeres 1 and 2; palpomere 4 length 0.75–1× combined lengths of palpomeres 1–3.</p><!--PageBreak--><p><italic>Thorax</italic>. Dorsum with evenly-distributed, short, appressed setae, bearing longer setae only along lateral and posterior margins. Antepronotum, proepisternum, and laterotergite bearing setae; remaining lateral thoracic sclerites bare. Wing venation as in <xref ref-type="fig" rid="F35">Fig. 83</xref>; costal vein extends beyond R<sub>5</sub>, approx. two-thirds distance between R<sub>5</sub> and M<sub>1</sub>; R<sub>1</sub>, M<sub>1</sub>, M<sub>2</sub>, CuA<sub>1</sub>, and CuA<sub>2</sub> with setae on upper surface (lacking setae on M<sub>1</sub> + M<sub>2</sub>). CuA<sub>1</sub> usually reaching wing margin (<xref ref-type="fig" rid="F35">Fig. 83</xref> shows irregularity in this respect). Wing vein A1 absent, CuP present as prominent fold with at least some apparent brown coloration (sclerotization).</p><p>Dorsum with evenly-distributed, short, appressed setae, bearing longer setae only along lateral and posterior margins. Antepronotum, proepisternum, and laterotergite bearing setae; remaining lateral thoracic sclerites bare. Costal wing vein extends beyond R<sub>5</sub>, approx. two-thirds distance between R<sub>5</sub> and M<sub>1</sub>; cubital fork below, at same level or distad of r-m base; R<sub>1</sub>, M<sub>1</sub>, M<sub>2</sub>, CuA<sub>1</sub>, and CuA<sub>2</sub> with setae on upper surface (lacking setae on M<sub>1</sub> + M<sub>2</sub>).</p><!--PageBreak--><p><italic>Male genitalia</italic> (<xref ref-type="fig" rid="F36">Figs 84</xref><xref ref-type="fig" rid="F37">–</xref><xref ref-type="fig" rid="F38">92</xref>). Epandrium narrow laterally, without setae medially, narrowly emarginate at center, with posterior margin bearing 6–8 posteriorly-directed strong setae, lacking posterior processes (<xref ref-type="fig" rid="F36">Figs 84–86</xref>). Gonocoxites with anteroapical expansion, centrally-attached dorsal apodeme and bearing short ventral process (<xref ref-type="fig" rid="F37">Figs 87–89</xref>). Aedeagus reduced, without aedeagal fork (<xref ref-type="fig" rid="F38">Figs 90–92</xref>).</p><fig id="F36" position="float" orientation="portrait"><label>Figures 84–86.</label><caption><p><italic><tp:taxon-name>Megophthalmidia saskia</tp:taxon-name></italic> sp. n., male epandrium [paratype, # 12J951] <bold>84</bold> Lateral view <bold>85</bold> Posterior view <bold>86</bold> Dorsal view. Scale bar = 0.1 mm.</p></caption><graphic xmlns:xlink="http://www.w3.org/1999/xlink" xlink:href="ZooKeys-386-029-g036.jpg" position="float" orientation="portrait" xlink:type="simple"/></fig><fig id="F37" position="float" orientation="portrait"><label>Figures 87–89.</label><caption><p><italic><tp:taxon-name>Megophthalmidia saskia</tp:taxon-name></italic> sp. n., male hypandrium [paratype, # 12J951] <bold>87</bold> Lateral view <bold>88</bold> Dorsal view <bold>89</bold> Ventral view. Scale bar = 0.1 mm.</p></caption><graphic xmlns:xlink="http://www.w3.org/1999/xlink" xlink:href="ZooKeys-386-029-g037.jpg" position="float" orientation="portrait" xlink:type="simple"/></fig><fig id="F38" position="float" orientation="portrait"><label>Figures 90–92.</label><caption><p><italic><tp:taxon-name>Megophthalmidia saskia</tp:taxon-name></italic> sp. n., male aedeagus [paratype, # 12J951] <bold>90</bold> Lateral view <bold>91</bold> Dorsal view <bold>92</bold> Posterior view. Scale bar = 0.1 mm.</p></caption><graphic xmlns:xlink="http://www.w3.org/1999/xlink" xlink:href="ZooKeys-386-029-g038.jpg" position="float" orientation="portrait" xlink:type="simple"/></fig><p>Female. Body length: 2.8–3.5, 3.2 mm (n=6). Antennal length: 0.7–1.1, 0.9 mm (n=5). Wing length: 2.6–3.5, 3.1 mm (n=6).</p><p><italic>Coloration</italic> (<xref ref-type="fig" rid="F34">Fig. 82</xref>). Same as male; cerci light brown to brown.</p></tp:treatment-sec><tp:treatment-sec sec-type="Etymology"><title>Etymology.</title><p>The species name “saskia,” a noun in apposition, is given in honor of my daughter, Saskia Ana Kerr, born April 20, 2013. Just as Saskia is to our family, <italic><tp:taxon-name>Megophthalmidia saskia</tp:taxon-name></italic> is a special addition to this group.</p></tp:treatment-sec><tp:treatment-sec sec-type="Discussion"><title>Discussion.</title><p>The male terminalia of <!--PageBreak--><italic><tp:taxon-name>Megophthalmidia saskia</tp:taxon-name></italic> is unlike any other <italic><tp:taxon-name>Megophthalmidia</tp:taxon-name></italic> species in North America. Furthermore, <italic><tp:taxon-name>Megophthalmidia saskia</tp:taxon-name></italic> shares a number of characters with <italic><tp:taxon-name>Mohelia</tp:taxon-name></italic> and <italic><tp:taxon-name>Aphrastomyia</tp:taxon-name></italic> that until now, have not been observed in <italic><tp:taxon-name>Megophthalmidia</tp:taxon-name></italic>. These characters include wing vein CuP present and frons bearing setae. As such, <italic><tp:taxon-name>Megophthalmidia saskia</tp:taxon-name></italic> may be an important entity for understanding character evolution across the group containing <italic><tp:taxon-name>Megophthalmidia</tp:taxon-name></italic>, <italic><tp:taxon-name>Mohelia</tp:taxon-name></italic>, and <italic><tp:taxon-name>Aphrastomyia</tp:taxon-name></italic>. <italic><tp:taxon-name>Megophthalmidia</tp:taxon-name></italic> found elsewhere (e.g., <italic><tp:taxon-name>Megophthalmidia crassicornis</tp:taxon-name></italic> (Curtis) of Europe and <italic><tp:taxon-name>Megophthalmidia divergens</tp:taxon-name></italic> Edwards of the neotropics) show a degree of variation that implicitly defines the genus as a dumping ground of putatively related species that are not <italic><tp:taxon-name>Aphrastomyia</tp:taxon-name></italic>. <italic><tp:taxon-name>Mohelia</tp:taxon-name></italic> is also related, but its status is poorly understood and representative specimens were not available for this study. While <italic><tp:taxon-name>Megophthalmidia saskia</tp:taxon-name></italic> clearly represents a distinct evolutionary divergence, it is premature to construct additional genus-level concepts until the entire group is studied in detail, within a broader phylogenetic and biogeographic context. Such work is in development and ongoing.</p></tp:treatment-sec><tp:treatment-sec><!--Section generated to contain objects referenced in tp:taxon-treatment.--><fig id="F43" position="float" orientation="portrait"><label>Figures 103–108.</label><caption><p><italic><tp:taxon-name>Megophthalmidia</tp:taxon-name></italic> localities, with locality lot numbers in brackets <bold>103</bold> Annadel State Park [07LOT029] <bold>104</bold> Indian Grinding Rock State Historical Park [07LOT096] <bold>105</bold> Backyard garden, Brentwood, CA [CSCA08L642] (Photo courtesy of B.V. Brown) <bold>106</bold> Lone Pine Canyon, Wrightwood, CA [CDFA2005-008] (Photo courtesy of S.L. Winterton) <bold>107</bold> Point Reyes National Seashore [CSCA12L022] <bold>108</bold> University of California McLaughlin Natural Reserve [CSCA10L050].</p></caption><graphic xmlns:xlink="http://www.w3.org/1999/xlink" xlink:href="ZooKeys-386-029-g043.jpg" position="float" orientation="portrait" xlink:type="simple"/></fig></tp:treatment-sec></tp:taxon-treatment>
