# Supplementary material for: The Megophthalmidia (Diptera, Mycetophilidae) of North America including eight new species
Source: Zookeys. 2014 Mar 7;(386):29–83. doi: 10.3897/zookeys.386.6913 (PMC3970064; doi:10.3897/zookeys.386.6913)
Supplement: XML Treatment for Ectrepesthoneura marceda [file zookeys.386.6913-treatment10.xml]

<!DOCTYPE tp:taxon-treatment
  PUBLIC "-//TaxonX//DTD Taxonomic Treatment Publishing DTD v0 20100105//EN" "tax-treatment-NSO.dtd">
<tp:taxon-treatment xmlns:tp="http://www.plazi.org/taxpub"><tp:treatment-meta><mixed-citation publication-type="journal"><person-group><name><surname>Kerr</surname><given-names>Peter H.</given-names></name></person-group><article-title>The <italic>Megophthalmidia</italic> (Diptera, Mycetophilidae) of North America including eight new species</article-title><source>Zookeys</source><day>7</day><month>3</month><year>2014</year><volume>2014</volume><issue>386</issue><fpage>29</fpage><lpage>83</lpage><pub-id pub-id-type="doi">10.3897/zookeys.386.6913</pub-id></mixed-citation></tp:treatment-meta><tp:nomenclature><tp:taxon-name>
                        <tp:taxon-name-part taxon-name-part-type="genus">Ectrepesthoneura</tp:taxon-name-part>
                        <tp:taxon-name-part taxon-name-part-type="species">marceda</tp:taxon-name-part>
                        <object-id xmlns:xlink="http://www.w3.org/1999/xlink" xlink:type="simple">http://species-id.net/wiki/Ectrepesthoneura_marceda</object-id>
                    </tp:taxon-name><tp:taxon-authority>(Sherman, 1921)</tp:taxon-authority><tp:taxon-status xmlns:xlink="http://www.w3.org/1999/xlink" xlink:type="simple">comb. n.</tp:taxon-status><xref ref-type="fig" rid="F39">Figs 93</xref><xref ref-type="fig" rid="F40"/><xref ref-type="fig" rid="F41"/><xref ref-type="fig" rid="F42">–102</xref><tp:nomenclature-citation-list><tp:nomenclature-citation><tp:taxon-name>Tetragoneura marceda</tp:taxon-name><comment> Sherman, 1921: 20</comment></tp:nomenclature-citation></tp:nomenclature-citation-list></tp:nomenclature><tp:treatment-sec sec-type="Examined material"><title>Examined material.</title><p>Although the original description states that 35 specimens were examined, the syntype series currently consists of 22 specimens labeled as “Tetragoneura marceda Sherman, 1921” within the CNC collection. One specimen is a female <!--PageBreak--><italic><tp:taxon-name>Mycetophila</tp:taxon-name></italic> sp. (specimen # 765). As an additional note, it appears that C.B. Garrett added type labels and notes on Sherman’s labels (e.g., “R.2.3. absent, ♂”). Specimens # 600 and # 324 have vein R4 present on the right wing. E.I. Coher dissected one specimen (specimen # 473) and labeled it as the holotype. As first reviser and in the interests of stable taxonomy, I designate this specimen as the lectotype.</p><p>Lectotype: ♂, “Savary Id., 10.4.17 [on mount] / 473 [on back side of mount]/ R.2.3 ABSENT, ♂, Tetragoneura marceda R.S. Sherman, ♂ / TYPE, See letter [handwritten], C.B.D. Garrett / HOLOTYPE, Megophtalmidia [sic] marceda, (Sherman) 1921 [“(Sherman) 1921” on underside; handwritten label created by E.I. Coher] / Megophtalmidia [sic] marceda (Sherman) 1921, ’98 EIC [handwritten label created by E.I. Coher] / LECTOTYPE, <tp:taxon-name>Ectrepesthoneura marceda</tp:taxon-name> (Sherman, 1921), P.H. Kerr, xii.2013” [CNC]; double-mounted specimen, terminalia dissected, otherwise complete; genitalia vial pinned beneath specimen.</p><p>Paralectotypes [CNC; all specimens include additional Sherman and Garrett labels similar to that of the lectotype except specimen # 573 which lacks Garrett label <!--PageBreak--><!--PageBreak-->and specimen # 463, which does not have any additional labels]: 5 ♂♂, ♀, “Savary Id., 10.4.17 [handwritten on mount]” specimen numbers indicated on the back of each mount: 486 (♂), 520 (♂), 598 (♂, #12K405, <xref ref-type="fig" rid="F39">Fig. 93</xref>), 600 (♂), 616 (♂, <xref ref-type="fig" rid="F40">Fig. 94</xref>), 463 (♀); 3 ♂♂, “Savary Id., 7.4.17 [handwritten on mount]” specimen numbers indicated on the back of each mount: 324 [dissected 13M411, <xref ref-type="fig" rid="F41">Figs 96</xref>–<xref ref-type="fig" rid="F42">102</xref>], 329 <!--PageBreak-->[specimen destroyed, wing glued to card; <xref ref-type="fig" rid="F40">Fig. 95</xref>], 457 [below crossed-out “332”; specimen glued directly to side of card]; 2 ♂♂, “Savary Id. B.C., 7.4.17 [handwritten on mount]” specimen numbers indicated on the back of each mount: 436 [below crossed-out “311”], 450 [below crossed-out “325”]; ♂, “Savary Id., 9.4.17 [handwritten on mount] / 405 [back of mount]”; ♀, “Savary Id., 10.4.17 [handwritten on mount] / 573 [back of mount]” [dissected]; 2 ♂♂, “Savary Id., 11.4.17 [handwritten on mount]” specimen numbers indicated on the back of each mount: 664, 669; 4 ♂♂, “Savary Id., 15.4.17 [handwritten on mount]” specimen numbers indicated on the back of each mount: 733, 742, 758, 759; ♀, “Stanley Park, 20.v.17 B.C. [handwritten on mount] / 1393 [back of mount]”.</p><fig id="F39" position="float" orientation="portrait"><label>Figure 93.</label><caption><p><italic><tp:taxon-name>Ectrepesthoneura marceda</tp:taxon-name></italic> (Sherman), habitus [male specimen # <bold>598</bold>; 12K405]. Scale bar = 1 mm.</p></caption><graphic xmlns:xlink="http://www.w3.org/1999/xlink" xlink:href="ZooKeys-386-029-g039.jpg" position="float" orientation="portrait" xlink:type="simple"/></fig><fig id="F40" position="float" orientation="portrait"><label>Figures 94–95.</label><caption><p><italic><tp:taxon-name>Ectrepesthoneura marceda</tp:taxon-name></italic> (Sherman), wing <bold>94</bold> Specimen # 616; 13M406 <bold>95</bold> Specimen # 329; 13M409. Scale bar = 1 mm.</p></caption><graphic xmlns:xlink="http://www.w3.org/1999/xlink" xlink:href="ZooKeys-386-029-g040.jpg" position="float" orientation="portrait" xlink:type="simple"/></fig><fig id="F41" position="float" orientation="portrait"><label>Figures 96–98.</label><caption><p><italic><tp:taxon-name>Ectrepesthoneura marceda</tp:taxon-name></italic> (Sherman), male epandrium [paralectotype specimen #324; 13M411] <bold>96</bold> Lateral view <bold>97</bold> Posterior view <bold>98</bold> Dorsal view. Scale bar = 0.1 mm.</p></caption><graphic xmlns:xlink="http://www.w3.org/1999/xlink" xlink:href="ZooKeys-386-029-g041.jpg" position="float" orientation="portrait" xlink:type="simple"/></fig><fig id="F42" position="float" orientation="portrait"><label>Figures 99–102.</label><caption><p><italic><tp:taxon-name>Ectrepesthoneura marceda</tp:taxon-name></italic> (Sherman), male hypandrium [paralectotype specimen #324; 13M411] <bold>99</bold> Lateral view, with epandrium <bold>100</bold> Posterior view <bold>101</bold> Dorsal view <bold>102</bold> Ventral view. Scale bar = 0.1 mm.</p></caption><graphic xmlns:xlink="http://www.w3.org/1999/xlink" xlink:href="ZooKeys-386-029-g042.jpg" position="float" orientation="portrait" xlink:type="simple"/></fig><fig id="F43" position="float" orientation="portrait"><label>Figures 103–108.</label><caption><p><italic><tp:taxon-name>Megophthalmidia</tp:taxon-name></italic> localities, with locality lot numbers in brackets <bold>103</bold> Annadel State Park [07LOT029] <bold>104</bold> Indian Grinding Rock State Historical Park [07LOT096] <bold>105</bold> Backyard garden, Brentwood, CA [CSCA08L642] (Photo courtesy of B.V. Brown) <bold>106</bold> Lone Pine Canyon, Wrightwood, CA [CDFA2005-008] (Photo courtesy of S.L. Winterton) <bold>107</bold> Point Reyes National Seashore [CSCA12L022] <bold>108</bold> University of California McLaughlin Natural Reserve [CSCA10L050].</p></caption><graphic xmlns:xlink="http://www.w3.org/1999/xlink" xlink:href="ZooKeys-386-029-g043.jpg" position="float" orientation="portrait" xlink:type="simple"/></fig></tp:treatment-sec></tp:taxon-treatment>
